# Supplementary material for: Genome-Wide Meta-Analysis of QTLs Associated with Root Traits and Implications for Maize Breeding
Source: Int J Mol Sci. 2023 Mar 24;24(7):6135. doi: 10.3390/ijms24076135 (PMC10093813; doi:10.3390/ijms24076135)
Supplement: Supplementary file 1 [file ijms-24-06135-s001.zip]

Archive with 2 entries (2 files):
- Supplementary figures S1 & S2.pdf
- Supplementary tables -proof reading.xlsx
