# Supplementary material for: Genome-Wide Meta-Analysis of QTLs Associated with Root Traits and Implications for Maize Breeding
Source: Int J Mol Sci. 2023 Mar 24;24(7):6135. doi: 10.3390/ijms24076135 (PMC10093813; doi:10.3390/ijms24076135)
Supplement: Supplementary file 1 [file ijms-24-06135-s001.zip › Supplementary tables -proof reading.xlsx]

## Sheet: Table S1.
	Table S1 Details on initial QTLs used in the present study for meta-analysis
	QTL name	chromosome	linkage group	trait	Category	LOD score	PVE value	Fanking markers	Population type (size)	Cross	Mapping method	Markers	Reference
	Burton2014_1	4	1	SRD	Root diameter	6.523	3.12	bin_3658-bin_3678	RIL(200)	Mo17 × B73	CIM	SNP	[93]
	Burton2014_10	5	1	SRN	root number	7.42	0.7	bin_2822-bin_2838	RIL(176)	Ny821 × H99	CIM	SNP	[93]
	Burton2014_11	1	1	RDW	Root weight	11.68	13.48	bin_0276-bin_0289	RIL(200)	Oh43 × W64a	CIM	SNP	[93]
	Burton2014_12	7	1	SRN	root number	6.257	4.02	bin_4092-bin_4099	RIL(200)	Oh43 × W64a	CIM	SNP	[93]
	Burton2014_13	2	1	PrLRL	Root length	5.633	6.89	bin_1542-bin_1548	RIL(200)	Oh43 × W64a	CIM	SNP	[93]
	Burton2014_14	9	1	PrLRL	Root length	9.079	9.95	bin_5139-bin_5146	RIL(200)	Oh43 × W64a	CIM	SNP	[93]
	Burton2014_15	1	1	PrLRL	Root length	6.543	11	bin_0218-bin_0241	RIL(200)	Oh43 × W64a	CIM	SNP	[93]
	Burton2014_2	9	1	RDW	Root weight	6.208	6.95	bin_7398-bin_7410	RIL(200)	Mo17 × B73	CIM	SNP	[93]
	Burton2014_3	5	1	CRN	root number	7.304	10.24	bin_4474-bin_4485	RIL(200)	Mo17 × B73	CIM	SNP	[93]
	Burton2014_4	3	1	CRL	Root length	5.68	6.93	bin_2900-bin_2915	RIL(200)	Mo17 × B73	CIM	SNP	[93]
	Burton2014_5	5	1	CRL	Root length	8.105	10.18	bin_4475-bin_4485	RIL(200)	Mo17 × B73	CIM	SNP	[93]
	Burton2014_6	5	1	SRL	Root length	8.971	5.72	bin_4470-bin_4488	RIL(200)	Mo17 × B73	CIM	SNP	[93]
	Burton2014_7	8	1	SRN	root number	6.113	5.38	bin_6784-bin_6787	RIL(200)	Mo17 × B73	CIM	SNP	[93]
	Burton2014_8	8	1	PRL	Root length	5.32	8.23	bin_4505-bin_4514	RIL(176)	Ny821 × H99	CIM	SNP	[93]
	Burton2014_9	1	1	RDW	Root weight	5.49	8.04	bin_0259-bin_0276	RIL(176)	Ny821 × H99	CIM	SNP	[93]
	Burton2015_1	6	1	CAP	Root cell percentage	6.024	12.07	bin_5166-bin_5192	RIL (200)	B73 × Mo17	IM	SNP	[94]
	Burton2015_2	9	1	CAP	Root cell percentage	7.559	9.91	bin_5130-bin_5147	RIL (200)	OH43 × W64a	IM	SNP	[94]
	Burton2015_3	8	1	AA	Root Area	5.338	9.76	bin_4636-bin_4661	RIL (200)	OH43 × W64a	IM	SNP	[94]
	Burton2015_4	2	1	TSTA	Root Area	5.845	10.81	bin_1374-bin_1391	RIL (200)	OH43 × W64a	IM	SNP	[94]
	Burton2015_5	5	1	TSTA	Root Area	5.138	5.06	bin_3178-bin_3187	RIL (200)	OH43 × W64a	IM	SNP	[94]
	Burton2015_6	5	1	RXSA	Root Area	5.435	47.4	bin_3178-bin_3187	RIL (200)	OH43 × W64a	IM	SNP	[94]
	Cai2012_1	6	1	RDW	Root weight	6.1	12	umc1257–umc1857	BC4F3(187)	Ye478 × Wu312	CIM	SSR	[18]
	Cai2012_10	1	1	TRSA	Root Area	5.1	10.1	bnlg1556–bnlg1025	BC4F3(187)	Ye478 × Wu312	CIM	SSR	[18]
	Cai2012_11	1	1	RL	Root length	4	8.1	umc2189–umc1553	BC4F3(187)	Ye478 × Wu312	CIM	SSR	[18]
	Cai2012_12	4	1	RL	Root length	6.9	13.5	bnlg2291–umc1620	BC4F3(187)	Ye478 × Wu312	CIM	SSR	[18]
	Cai2012_13	6	1	RL	Root length	6.9	13.5	umc1257–umc1857	BC4F3(187)	Ye478 × Wu312	CIM	SSR	[18]
	Cai2012_14	7	1	RL	Root length	4.2	8.5	mmc0411–bnlg339	BC4F3(187)	Ye478 × Wu312	CIM	SSR	[18]
	Cai2012_15	9	1	RL	Root length	4.9	10.6	umc1033–umc1191	BC4F3(187)	Ye478 × Wu312	CIM	SSR	[18]
	Cai2012_16	10	1	RL	Root length	3.6	7.3	umc1697–umc2003	BC4F3(187)	Ye478 × Wu312	CIM	SSR	[18]
	Cai2012_17	1	1	RL	Root length	3.5	7	bnlg1556–bnlg1025	BC4F3(187)	Ye478 × Wu312	CIM	SSR	[18]
	Cai2012_18	1	1	AXRL	Root length	3.8	9	umc1403–bnlg1484	BC4F3(187)	Ye478 × Wu312	CIM	SSR	[18]
	Cai2012_19	2	1	AXRL	Root length	3.9	9.3	bnlg2077–umc1049	BC4F3(187)	Ye478 × Wu312	CIM	SSR	[18]
	Cai2012_2	10	1	RDW	Root weight	6.9	13.5	umc2003–umc2122	BC4F3(187)	Ye478 × Wu312	CIM	SSR	[18]
	Cai2012_20	6	1	AXRL	Root length	3.3	7.9	bnlg1174–nc012	BC4F3(187)	Ye478 × Wu312	CIM	SSR	[18]
	Cai2012_21	8	1	AXRL	Root length	4.5	9	umc1268–umc1933	BC4F3(187)	Ye478 × Wu312	CIM	SSR	[18]
	Cai2012_22	10	1	AXRL	Root length	5.4	10.8	bnlg1451–umc2067	BC4F3(187)	Ye478 × Wu312	CIM	SSR	[18]
	Cai2012_23	5	1	AXRL	Root length	3.4	6.9	umc1019–umc2306	BC4F3(187)	Ye478 × Wu312	CIM	SSR	[18]
	Cai2012_24	6	1	AXRL	Root length	3.9	7.9	phi126–umc2313	BC4F3(187)	Ye478 × Wu312	CIM	SSR	[18]
	Cai2012_25	10	1	AXRL	Root length	4.4	8.9	umc2067–umc2016	BC4F3(187)	Ye478 × Wu312	CIM	SSR	[18]
	Cai2012_26	6	1	AXRN	root number	5.5	11	umc1257–umc1857	BC4F3(187)	Ye478 × Wu312	CIM	SSR	[18]
	Cai2012_27	10	1	AXRN	root number	6.5	12.8	umc2003–umc2122	BC4F3(187)	Ye478 × Wu312	CIM	SSR	[18]
	Cai2012_28	6	1	AXRN	root number	5.2	12.1	bnlg1174–nc012	BC4F3(187)	Ye478 × Wu312	CIM	SSR	[18]
	Cai2012_29	10	1	AXRN	root number	2.9	6	umc1053–umc2003	BC4F3(187)	Ye478 × Wu312	CIM	SSR	[18]
	Cai2012_3	6	1	RDW	Root weight	2.6	5.4	umc1257–umc1857	BC4F3(187)	Ye478 × Wu312	CIM	SSR	[18]
	Cai2012_30	10	1	AXRN	root number	3.3	6.6	umc2003–umc2122	BC4F3(187)	Ye478 × Wu312	CIM	SSR	[18]
	Cai2012_4	9	1	RDW	Root weight	2.9	5.9	bnlg430–umc1191	BC4F3(187)	Ye478 × Wu312	CIM	SSR	[18]
	Cai2012_5	10	1	RDW	Root weight	3.9	7.9	umc2122–umc1344	BC4F3(187)	Ye478 × Wu312	CIM	SSR	[18]
	Cai2012_6	4	1	TRSA	Root Area	6.7	13.1	umc1620–phi092	BC4F3(187)	Ye478 × Wu312	CIM	SSR	[18]
	Cai2012_7	6	1	TRSA	Root Area	5.2	10.4	umc1257–umc1857	BC4F3(187)	Ye478 × Wu312	CIM	SSR	[18]
	Cai2012_8	7	1	TRSA	Root Area	3.4	7	bnlg339–umc1888	BC4F3(187)	Ye478 × Wu312	CIM	SSR	[18]
	Cai2012_9	10	1	TRSA	Root Area	5.1	10.3	umc2003–umc2122	BC4F3(187)	Ye478 × Wu312	CIM	SSR	[18]
	Chen2008_1	5	1	RRDW	Root weight	4.86	1	mmc0282-phi333597	F2:3 (241)	082 × Ye107	CIM	SSR, AFLP	[95]
	Chen2008_10	5	1	RTW	Root weight	3.15	6	umc1680-P5M1/c	F2:3 (241)	082× Ye107	CIM	SSR, AFLP	[95]
	Chen2008_11	5	1	RTW	Root weight	2.92	8	bnlg1346-bnlg1695	F2:3 (241)	082× Ye107	CIM	SSR, AFLP	[95]
	Chen2008_12	5	1	RTW	Root weight	2.58	7	dupssr10-umc1110b	F2:3 (241)	082× Ye107	CIM	SSR, AFLP	[95]
	Chen2008_13	5	1	RTW	Root weight	3.96	1	mmc0282-phi333597	F2:3 (241)	082× Ye107	CIM	SSR, AFLP	[95]
	Chen2008_14	5	1	RTW	Root weight	3.1	6	umc1680-P5M1/c	F2:3 (241)	082× Ye107	CIM	SSR, AFLP	[95]
	Chen2008_15	9	1	RTW	Root weight	2.99	2	mmc0051-nc134	F2:3 (241)	082× Ye107	CIM	SSR, AFLP	[95]
	Chen2008_16	1	1	RFN	root number	2.72	3	umc1169-bnlg1832	F2:3 (241)	082× Ye107	CIM	SSR, AFLP	[95]
	Chen2008_17	1	1	RFN	root number	2.78	2	bnlg1023-bnlg1041	F2:3 (241)	082× Ye107	CIM	SSR, AFLP	[95]
	Chen2008_18	1	1	RFN	root number	3.01	2	bnlg1025-bnlg1556	F2:3 (241)	082× Ye107	CIM	SSR, AFLP	[95]
	Chen2008_19	2	1	RFN	root number	2.65	6	umc1007-P3M7/d	F2:3 (241)	082× Ye107	CIM	SSR, AFLP	[95]
	Chen2008_2	5	1	RRDW	Root weight	3.5	7	umc1680-P5M1/c	F2:3 (241)	082× Ye107	CIM	SSR, AFLP	[95]
	Chen2008_20	3	1	RFN	root number	3.85	1	umc1273-P1M4/i	F2:3 (241)	082× Ye107	CIM	SSR, AFLP	[95]
	Chen2008_21	5	1	RFN	root number	3.12	6	umc1680-P5M1/c	F2:3 (241)	082× Ye107	CIM	SSR, AFLP	[95]
	Chen2008_22	5	1	RFN	root number	2.52	9	bnlg1346-bnlg1695	F2:3 (241)	082× Ye107	CIM	SSR, AFLP	[95]
	Chen2008_23	3	1	RAP	Root Enzyme assay	2.58	4	bnlg1019-bnlg1022a	F2:3 (241)	082× Ye107	CIM	SSR, AFLP	[95]
	Chen2008_24	1	1	RAP	Root Enzyme assay	2.82	6	bnlg1268a-umc1290a	F2:3 (241)	082× Ye107	CIM	SSR, AFLP	[95]
	Chen2008_25	3	1	RAP	Root Enzyme assay	2.95	1	P4M4/j-umc1025	F2:3 (241)	082× Ye107	CIM	SSR, AFLP	[95]
	Chen2008_26	3	1	RAP	Root Enzyme assay	3	4	umc1148-P1M7/c	F2:3 (241)	082× Ye107	CIM	SSR, AFLP	[95]
	Chen2008_27	4	1	RAP	Root Enzyme assay	4.21	15	P4M3/m-umc1194	F2:3 (241)	082× Ye107	CIM	SSR, AFLP	[95]
	Chen2008_28	5	1	RAP	Root Enzyme assay	2.85	5	umc1060-umc1092	F2:3 (241)	082× Ye107	CIM	SSR, AFLP	[95]
	Chen2008_29	7	1	RAP	Root Enzyme assay	2.63	6	umc1112-P2M1/d	F2:3 (241)	082× Ye107	CIM	SSR, AFLP	[95]
	Chen2008_3	5	1	RRDW	Root weight	3.07	8	bnlg1346-bnlg1695	F2:3 (241)	082× Ye107	CIM	SSR, AFLP	[95]
	Chen2008_30	2	1	HRP	Root H+ exudation	2.88	6	nc131-P5M1/a	F2:3 (241)	082× Ye107	CIM	SSR, AFLP	[95]
	Chen2008_31	3	1	HRP	Root H+ exudation	4.74	1	umc1273-P1M4/i	F2:3 (241)	082× Ye107	CIM	SSR, AFLP	[95]
	Chen2008_32	6	1	HRP	Root H+ exudation	3.49	9	umc1572-phi389203	F2:3 (241)	082× Ye107	CIM	SSR, AFLP	[95]
	Chen2008_33	8	1	HRP	Root H+ exudation	3.18	3	bnlg1252-umc1075	F2:3 (241)	082× Ye107	CIM	SSR, AFLP	[95]
	Chen2008_4	5	1	RRDW	Root weight	4.78	1	mmc0282-phi333597	F2:3 (241)	082× Ye107	CIM	SSR, AFLP	[95]
	Chen2008_5	5	1	RRDW	Root weight	2.74	5	umc1680-P5M1/c	F2:3 (241)	082× Ye107	CIM	SSR, AFLP	[95]
	Chen2008_6	5	1	RRDW	Root weight	2.69	7	bnlg1346-bnlg1695	F2:3 (241)	082× Ye107	CIM	SSR, AFLP	[95]
	Chen2008_7	9	1	RRDW	Root weight	2.51	2	mmc0051-nc134	F2:3 (241)	082× Ye107	CIM	SSR, AFLP	[95]
	Chen2008_8	1	1	RTW	Root weight	2.87	1	bnlg1556-bnlg1564	F2:3 (241)	082× Ye107	CIM	SSR, AFLP	[95]
	Chen2008_9	5	1	RTW	Root weight	4.73	1	mmc0282-phi333597	F2:3 (241)	082× Ye107	CIM	SSR, AFLP	[95]
	Chen2011_1	1	1	HRP	Root H+ exudation	2.83	13	bnlg2228-bnlg100	F2∶3(241)	082 × Ye107	CIM	SSR	[96]
	Chen2011_10	5	1	HRP	Root H+ exudation	3.34	16	bnlg1006-P2M5/d	F2∶3(241)	082 × Ye107	CIM	SSR	[96]
	Chen2011_11	8	1	HRP	Root H+ exudation	3.59	11	P3M7/b-dupssr14	F2∶3(241)	082 × Ye107	CIM	SSR	[96]
	Chen2011_12	1	1	HRP	Root H+ exudation	2.72	10	bnlg1556-bnlg1564	F2∶3(241)	082 × Ye107	CIM	SSR	[96]
	Chen2011_13	9	1	HRP	Root H+ exudation	2.54	17	nc134-P1M3/f	F2∶3(241)	082 × Ye107	CIM	SSR	[96]
	Chen2011_14	9	1	HRP	Root H+ exudation	3.38	7	P1M3/d-P1M3/g	F2∶3(241)	082 × Ye107	CIM	SSR	[96]
	Chen2011_15	9	1	HRP	Root H+ exudation	2.68	11	umc1094-bnlg1191	F2∶3(241)	082 × Ye107	CIM	SSR	[96]
	Chen2011_16	6	1	HRP	Root H+ exudation	3.23	19	umc1918-umc2316	F2∶3(241)	082 × Ye107	CIM	SSR	[96]
	Chen2011_17	6	1	HRP	Root H+ exudation	3.51	9	umc1572-phi389203	F2∶3(241)	082 × Ye107	CIM	SSR	[96]
	Chen2011_18	2	1	HRP	Root H+ exudation	2.9	6	nc131-P5M1/a	F2∶3(241)	082 × Ye107	CIM	SSR	[96]
	Chen2011_19	3	1	HRP	Root H+ exudation	4.75	1	umc1273-P1M4/i	F2∶3(241)	082 × Ye107	CIM	SSR	[96]
	Chen2011_2	2	1	HRP	Root H+ exudation	3.45	14	phi098-umc1165	F2∶3(241)	082 × Ye107	CIM	SSR	[96]
	Chen2011_20	8	1	HRP	Root H+ exudation	3.08	3	bnlg1252-umc1075	F2∶3(241)	082 × Ye107	CIM	SSR	[96]
	Chen2011_21	1	1	HRP	Root H+ exudation	3.04	23	bnlg1023-bnlg1041	F2∶3(241)	082 × Ye107	CIM	SSR	[96]
	Chen2011_22	3	1	HRP	Root H+ exudation	2.64	19	bnlg1325b-umc1772	F2∶3(241)	082 × Ye107	CIM	SSR	[96]
	Chen2011_23	3	1	HRP	Root H+ exudation	2.67	14	umc1273-P1M4/i	F2∶3(241)	082 × Ye107	CIM	SSR	[96]
	Chen2011_24	5	1	HRP	Root H+ exudation	3.25	19	dupssr10-umc1110b	F2∶3(241)	082 × Ye107	CIM	SSR	[96]
	Chen2011_25	5	1	HRP	Root H+ exudation	3	14	umc1155-umc1264	F2∶3(241)	082 × Ye107	CIM	SSR	[96]
	Chen2011_3	2	1	HRP	Root H+ exudation	2.84	22	umc1185-umc1555	F2∶3(241)	082 × Ye107	CIM	SSR	[96]
	Chen2011_4	8	1	HRP	Root H+ exudation	2.95	16	P3M7-b-dupssr14	F2∶3(241)	082 × Ye107	CIM	SSR	[96]
	Chen2011_5	5	1	HRP	Root H+ exudation	2.86	12	umc1092-phi331888	F2∶3(241)	082 × Ye107	CIM	SSR	[96]
	Chen2011_6	5	1	HRP	Root H+ exudation	2.69	15	bnlg1006-P2M5/d	F2∶3(241)	082 × Ye107	CIM	SSR	[96]
	Chen2011_7	3	1	HRP	Root H+ exudation	2.93	12	bnlg1325b-umc1772	F2∶3(241)	082 × Ye107	CIM	SSR	[96]
	Chen2011_8	10	1	HRP	Root H+ exudation	3.39	7	P2M8/a-bnlg1839	F2∶3(241)	082 × Ye107	CIM	SSR	[96]
	Chen2011_9	4	1	HRP	Root H+ exudation	2.6	15	P4M3/g-bnlg1337	F2∶3(241)	082 × Ye107	CIM	SSR	[96]
	Chen2011b_1	6	1	RDW	Root weight	3.16	3	dupssr15_P1M7/a	F2∶3(241)	082 × Ye107	CIM	SSR	[97]
	Chen2011b_2	2	1	RL	Root length	2.5	7	umc2184_umc2077	F2∶3(241)	082 × Ye107	CIM	SSR	[97]
	Chen2011b_3	5	1	RL	Root length	2.51	7	umc2136_umc2308	F2∶3(241)	082 × Ye107	CIM	SSR	[97]
	Chen2011b_4	8	1	RL	Root length	2.6	1	umc1034a_umc1172	F2∶3(241)	082 × Ye107	CIM	SSR	[97]
	Chen2011b_5	6	1	RL	Root length	2.68	1	bnlg2191_umc1572	F2∶3(241)	082 × Ye107	CIM	SSR	[97]
	Chen2011b_6	5	1	RL	Root length	2.64	3	umc1680_bnlg1118	F2∶3(241)	082 × Ye107	CIM	SSR	[97]
	Chen2011b_7	7	1	RN	root number	2.75	3	P3M7/k_umc1029	F2∶3(241)	082 × Ye107	CIM	SSR	[97]
	Chen2011b_8	5	1	RN	root number	2.75	3	umc1680_bnlg1118	F2∶3(241)	082 × Ye107	CIM	SSR	[97]
	Chen2011b_9	6	1	RN	root number	3.15	3	dupssr15_P1M7/a	F2∶3(241)	082 × Ye107	CIM	SSR	[97]
	gu2017_1	5	1	BRTN	Root tier number	2.85	8.24	bnlg105–bnlg1382	F2:3(241)	Yi17× Yi16	CIM	SSR	[98]
	gu2017_10	9	1	BRD	Root diameter	5.85	8.2	umc2134–bmc1207	F2(276)	Yi17× Yi16	CIM	SSR	[98]
	gu2017_11	4	1	BRD	Root diameter	2.61	9.68	umc1757–umc1228	F2:3(241)	Yi17× Yi16	CIM	SSR	[98]
	gu2017_12	5	1	BRD	Root diameter	2.5	9.38	umc1092–bnlg2323	F2:3(241)	Yi17× Yi16	CIM	SSR	[98]
	gu2017_13	8	1	BRD	Root diameter	3.53	14.28	umc2367–umc1846	F2:3(241)	Yi17× Yi16	CIM	SSR	[98]
	gu2017_14	10	1	BRD	Root diameter	3.87	14.96	bnlg1028–umc1115	F2:3(241)	Yi17× Yi16	CIM	SSR	[98]
	gu2017_15	4	1	BRD	Root diameter	3.34	10.98	umc1451–umc2027	F2:3(241)	Yi17× Yi16	CIM	SSR	[98]
	gu2017_16	7	1	BRD	Root diameter	2.63	9.31	umc1983–umc2057	F2:3(241)	Yi17× Yi16	CIM	SSR	[98]
	gu2017_17	7	1	BRD	Root diameter	2.6	29.02	phi328175–umc2190	F2:3(241)	Yi17× Yi16	CIM	SSR	[98]
	gu2017_18	10	1	BRD	Root diameter	2.93	17.79	umc1962–umc2043	F2:3(241)	Yi17× Yi16	CIM	SSR	[98]
	gu2017_19	1	1	BRFW	Root weight	3.15	4	bnlg1025–bnlg1273	F2(276)	Yi17× Yi16	CIM	SSR	[98]
	gu2017_2	8	1	BRTN	Root tier number	6.76	20.25	umc1846–umc1161	F2:3(241)	Yi17× Yi16	CIM	SSR	[98]
	gu2017_20	3	1	BRFW	Root weight	7.03	11.34	umc1311–dupssr17	F2(276)	Yi17× Yi16	CIM	SSR	[98]
	gu2017_21	4	1	BRFW	Root weight	3.73	5.61	umc2027–umc1869	F2(276)	Yi17× Yi16	CIM	SSR	[98]
	gu2017_22	5	1	BRFW	Root weight	3.15	7.99	umc1019–umc2164	F2(276)	Yi17× Yi16	CIM	SSR	[98]
	gu2017_23	5	1	BRFW	Root weight	6.53	10.02	umc1092–bnlg2323	F2(276)	Yi17× Yi16	CIM	SSR	[98]
	gu2017_24	7	1	BRFW	Root weight	3.2	4.9	umc1718–umc1112	F2(276)	Yi17× Yi16	CIM	SSR	[98]
	gu2017_25	8	1	BRFW	Root weight	3.04	4.47	bnlg1065–umc1933	F2(276)	Yi17× Yi16	CIM	SSR	[98]
	gu2017_26	4	1	BRFW	Root weight	2.92	10.45	umc1757–umc1228	F2:3(241)	Yi17× Yi16	CIM	SSR	[98]
	gu2017_27	5	1	BRFW	Root weight	2.71	9.48	umc1482–umc1192	F2:3(241)	Yi17× Yi16	CIM	SSR	[98]
	gu2017_28	5	1	BRFW	Root weight	2.82	10.47	bnlg105–bnlg1382	F2:3(241)	Yi17× Yi16	CIM	SSR	[98]
	gu2017_29	10	1	BRFW	Root weight	3.17	11.15	bnlg1028–umc1115	F2:3(241)	Yi17× Yi16	CIM	SSR	[98]
	gu2017_3	8	1	BRTN	Root tier number	12.53	32.64	mmc0181–bnlg1031	F2:3(241)	Yi17× Yi16	CIM	SSR	[98]
	gu2017_30	8	1	BRFW	Root weight	2.63	20.36	umc1161–bnlg1607	F2:3(241)	Yi17× Yi16	CIM	SSR	[98]
	gu2017_31	2	1	RFW	Root weight	2.69	3.66	umc1230–bnlg1746	F2(276)	Yi17× Yi16	CIM	SSR	[98]
	gu2017_32	3	1	RFW	Root weight	5.07	7.42	umc2155–mmc0022	F2(276)	Yi17× Yi16	CIM	SSR	[98]
	gu2017_33	4	1	RFW	Root weight	3.77	5.51	umc2027–umc1869	F2(276)	Yi17× Yi16	CIM	SSR	[98]
	gu2017_34	5	1	RFW	Root weight	6.23	9.18	umc1092–bnlg2323	F2(276)	Yi17× Yi16	CIM	SSR	[98]
	gu2017_35	7	1	RFW	Root weight	3.49	5.36	umc1718–umc1112	F2(276)	Yi17× Yi16	CIM	SSR	[98]
	gu2017_36	8	1	RFW	Root weight	2.61	3.69	umc1460–umc1858	F2(276)	Yi17× Yi16	CIM	SSR	[98]
	gu2017_37	9	1	RFW	Root weight	2.52	3.39	umc2134–bmc1207	F2(276)	Yi17× Yi16	CIM	SSR	[98]
	gu2017_38	1	1	RFW	Root weight	2.64	9.06	umc1681–bnlg1720	F2:3(241)	Yi17× Yi16	CIM	SSR	[98]
	gu2017_39	4	1	RFW	Root weight	2.54	5.83	umc1757–umc1228	F2:3(241)	Yi17× Yi16	CIM	SSR	[98]
	gu2017_4	10	1	BRTN	Root tier number	4.46	13.01	bnlg1028–umc1115	F2:3(241)	Yi17× Yi16	CIM	SSR	[98]
	gu2017_40	5	1	RFW	Root weight	4.95	12.2	bnlg1208–phi109188	F2:3(241)	Yi17× Yi16	CIM	SSR	[98]
	gu2017_41	5	1	RFW	Root weight	2.8	7.67	bnlg105–bnlg1382	F2:3(241)	Yi17× Yi16	CIM	SSR	[98]
	gu2017_42	8	1	RFW	Root weight	4.7	11.38	mmc0181–bnlg1031	F2:3(241)	Yi17× Yi16	CIM	SSR	[98]
	gu2017_43	10	1	RFW	Root weight	4.42	10.68	umc2350_bmc1655	F2:3(241)	Yi17× Yi16	CIM	SSR	[98]
	gu2017_44	5	1	RFW	Root weight	3.1	18.57	umc1482–umc1192	F2:3(241)	Yi17× Yi16	CIM	SSR	[98]
	gu2017_45	8	1	RFW	Root weight	2.57	18.83	umc1161–bnlg1607	F2:3(241)	Yi17× Yi16	CIM	SSR	[98]
	gu2017_46	9	1	BRFWP	Root weight	3.05	15.92	umc2394–bnlg1270a	F2:3(241)	Yi17× Yi16	CIM	SSR	[98]
	gu2017_47	1	1	BRFWP	Root weight	2.57	4.69	bnlg1025–bnlg1273	F2(276)	Yi17× Yi16	CIM	SSR	[98]
	gu2017_48	3	1	BRFWP	Root weight	3.8	8.22	umc1311–dupssr17	F2(276)	Yi17× Yi16	CIM	SSR	[98]
	gu2017_49	5	1	BRFWP	Root weight	2.72	5.28	bnlg1346–phi048	F2(276)	Yi17× Yi16	CIM	SSR	[98]
	gu2017_5	2	1	BRD	Root diameter	4.21	5.88	umc1230–bnlg1746	F2(276)	Yi17× Yi16	CIM	SSR	[98]
	gu2017_50	7	1	BRFWP	Root weight	3.75	10.56	phi328175–umc2190	F2(276)	Yi17× Yi16	CIM	SSR	[98]
	gu2017_51	6	1	BRFWP	Root weight	3.15	11.54	umc1751–umc1250	F2:3(241)	Yi17× Yi16	CIM	SSR	[98]
	gu2017_52	9	1	BRFWP	Root weight	2.78	10.01	umc1789–umc1794	F2:3(241)	Yi17× Yi16	CIM	SSR	[98]
	gu2017_53	10	1	BRFWP	Root weight	3.43	12.61	bnlg1028–umc1115	F2:3(241)	Yi17× Yi16	CIM	SSR	[98]
	gu2017_54	6	1	BRFWP	Root weight	3.43	18.93	umc1859–umc1462	F2:3(241)	Yi17× Yi16	CIM	SSR	[98]
	gu2017_55	6	1	BRDW	Root weight	2.67	12.26	umc1795–phi3829203	F2:3(241)	Yi17× Yi16	CIM	SSR	[98]
	gu2017_56	1	1	BRDW	Root weight	3.1	4.95	bnlg1025–bnlg1273	F2(276)	Yi17× Yi16	CIM	SSR	[98]
	gu2017_57	2	1	BRDW	Root weight	2.8	5.99	bnlg2077–umc2253	F2(276)	Yi17× Yi16	CIM	SSR	[98]
	gu2017_58	3	1	BRDW	Root weight	5.83	10.52	umc1311–dupssr17	F2(276)	Yi17× Yi16	CIM	SSR	[98]
	gu2017_59	5	1	BRDW	Root weight	5.88	10.44	umc1092–bnlg2323	F2(276)	Yi17× Yi16	CIM	SSR	[98]
	gu2017_6	2	1	BRD	Root diameter	4.27	8.12	umc1555–umc1845	F2(276)	Yi17× Yi16	CIM	SSR	[98]
	gu2017_60	7	1	BRDW	Root weight	2.5	4.11	umc1718–umc1112	F2(276)	Yi17× Yi16	CIM	SSR	[98]
	gu2017_61	10	1	BRDW	Root weight	3.24	5.43	umc2350–bmc1655	F2(276)	Yi17× Yi16	CIM	SSR	[98]
	gu2017_62	10	1	BRDW	Root weight	3.49	7.29	umc1962–umc2043	F2(276)	Yi17× Yi16	CIM	SSR	[98]
	gu2017_63	4	1	BRDW	Root weight	3.2	11.8	umc1757–umc1228	F2:3(241)	Yi17× Yi16	CIM	SSR	[98]
	gu2017_64	5	1	BRDW	Root weight	3.33	11.52	bnlg1382–umc1325	F2:3(241)	Yi17× Yi16	CIM	SSR	[98]
	gu2017_65	10	1	BRDW	Root weight	3.21	11.86	bnlg1028–umc1115	F2:3(241)	Yi17× Yi16	CIM	SSR	[98]
	gu2017_66	5	1	BRDW	Root weight	2.72	17	umc1468–umc2060	F2:3(241)	Yi17× Yi16	CIM	SSR	[98]
	gu2017_67	6	1	BRDW	Root weight	2.96	13.94	umc1859–umc1462	F2:3(241)	Yi17× Yi16	CIM	SSR	[98]
	gu2017_68	9	1	RDW	Root weight	3.13	16.61	umc2394–bnlg1270a	F2:3(241)	Yi17× Yi16	CIM	SSR	[98]
	gu2017_69	1	1	RDW	Root weight	2.86	3.56	umc1681–bnlg1720	F2(276)	Yi17× Yi16	CIM	SSR	[98]
	gu2017_7	3	1	BRD	Root diameter	5.88	8.58	umc1311–dupssr17	F2(276)	Yi17× Yi16	CIM	SSR	[98]
	gu2017_70	2	1	RDW	Root weight	2.55	4.92	bnlg2077–umc2253	F2(276)	Yi17× Yi16	CIM	SSR	[98]
	gu2017_71	3	1	RDW	Root weight	6.04	9.63	umc1973–umc1311	F2(276)	Yi17× Yi16	CIM	SSR	[98]
	gu2017_72	5	1	RDW	Root weight	5.6	8.88	umc1092–bnlg2323	F2(276)	Yi17× Yi16	CIM	SSR	[98]
	gu2017_73	6	1	RDW	Root weight	3.08	4.49	umc1859–umc1462	F2(276)	Yi17× Yi16	CIM	SSR	[98]
	gu2017_74	7	1	RDW	Root weight	3.76	6.2	umc1718–umc1112	F2(276)	Yi17× Yi16	CIM	SSR	[98]
	gu2017_75	9	1	RDW	Root weight	2.81	4.07	umc2134–bmc1207	F2(276)	Yi17× Yi16	CIM	SSR	[98]
	gu2017_76	10	1	RDW	Root weight	3.63	5.59	umc2043–umc1432	F2(276)	Yi17× Yi16	CIM	SSR	[98]
	gu2017_77	1	1	RDW	Root weight	2.76	11.39	umc1681–bnlg1720	F2:3(241)	Yi17× Yi16	CIM	SSR	[98]
	gu2017_78	1	1	RDW	Root weight	3.57	10.75	bnlg1025–bnlg1273	F2:3(241)	Yi17× Yi16	CIM	SSR	[98]
	gu2017_79	5	1	RDW	Root weight	4.68	14.87	umc1325–umc1308	F2:3(241)	Yi17× Yi16	CIM	SSR	[98]
	gu2017_8	7	1	BRD	Root diameter	4.97	7.41	umc1450–umc1718	F2(276)	Yi17× Yi16	CIM	SSR	[98]
	gu2017_80	6	1	RDW	Root weight	2.71	6.96	umc1751–umc1250	F2:3(241)	Yi17× Yi16	CIM	SSR	[98]
	gu2017_81	5	1	RDW	Root weight	3.41	20.02	umc1192–umc1092	F2:3(241)	Yi17× Yi16	CIM	SSR	[98]
	gu2017_82	7	1	RDW	Root weight	2.58	11.89	umc1936–umc1251	F2:3(241)	Yi17× Yi16	CIM	SSR	[98]
	gu2017_83	9	1	BRDWP	Root weight	3.79	18.6	umc2394–bnlg1270a	F2:3(241)	Yi17× Yi16	CIM	SSR	[98]
	gu2017_84	2	1	BRDWP	Root weight	3.16	11.64	bnlg2077–umc2253	F2(276)	Yi17× Yi16	CIM	SSR	[98]
	gu2017_85	3	1	BRDWP	Root weight	3.45	6.7	umc1311–dupssr17	F2(276)	Yi17× Yi16	CIM	SSR	[98]
	gu2017_86	5	1	BRDWP	Root weight	2.79	5.45	bnlg1346–phi048	F2(276)	Yi17× Yi16	CIM	SSR	[98]
	gu2017_87	8	1	BRDWP	Root weight	2.53	9.27	mmc0181–bnlg1031	F2(276)	Yi17× Yi16	CIM	SSR	[98]
	gu2017_88	6	1	BRDWP	Root weight	2.67	14.93	umc1859–umc1462	F2(276)	Yi17× Yi16	CIM	SSR	[98]
	gu2017_9	8	1	BRD	Root diameter	3.07	4.21	umc1846–umc1161	F2(276)	Yi17× Yi16	CIM	SSR	[98]
	Guingo1998_1	3	1	BRN	root number	3.1	14.4	SC58-SC298C	RIL(100)	F2 × Io	SIM	RFLP	[99]
	Guingo1998_2	5	1	BRN	root number	2.75	11.5	SC403-SC343B	RIL(100)	F2 × Io	SIM	RFLP	[99]
	Guingo1998_3	5	1	BRN	root number	3.62	17.6	SC403-SC343B	RIL(100)	F2 × Io	SIM	RFLP	[99]
	Guingo1998_4	5	1	RA	Root Angle	2.95	14	SC403-SC343B	RIL(100)	F2 × Io	SIM	RFLP	[99]
	Guingo1998_5	2	1	BRD	Root diameter	3.75	16.2	UMC44A-UMC6	RIL(100)	F2 × Io	SIM	RFLP	[99]
	Guingo1998_6	4	1	BRD	Root diameter	2.01	8.6	SC4B-SC431	RIL(100)	F2 × Io	SIM	RFLP	[99]
	Guingo1998_7	5	1	BRD	Root diameter	3.19	13	SC258A-UMC39B	RIL(100)	F2 × Io	SIM	RFLP	[99]
	hu2016_1	4	1	RL	Root length	3.33	3.96	umc1303-psr152b	RIL(243)	B73×Mo17	CIM	SSR	[100]
	hu2016_2	5	1	RL	Root length	4.42	5.39	umc1-umc1355	RIL(243)	B73×Mo17	CIM	SSR	[100]
	hu2016_3	5	1	RL	Root length	6.08	8.11	mmc0481-umc54	RIL(243)	B73×Mo17	CIM	SSR	[100]
	hu2016_4	6	1	RL	Root length	5.17	7.03	uck1-umc1133	RIL(243)	B73×Mo17	CIM	SSR	[100]
	hu2016_5	6	1	RL	Root length	4.1	5.17	umc62-npi561	RIL(243)	B73×Mo17	CIM	SSR	[100]
	hu2016_6	9	1	RL	Root length	6.66	8.41	bnl14.28a-isu049	RIL(243)	B73×Mo17	CIM	SSR	[100]
	Hund2004_1	1	1	PRW	Root weight	4.9	4	BNLG176-CSU145C	F2:4(168)	Lo964 × Lo1016	CIM	RFLP, AFLP, SSR	[101]
	Hund2004_10	10	1	PrAXL	Root length	5.3	9.6	PGAMCTT250-PGAMCTA195	F2:4(168)	Lo964 × Lo1016	CIM	RFLP, AFLP, SSR	[101]
	Hund2004_11	1	1	PrAXD	Root diameter	6.1	16.6	CSU145C-ASG145C	F2:4(168)	Lo964 × Lo1016	CIM	RFLP, AFLP, SSR	[101]
	Hund2004_12	1	1	PrAXD	Root diameter	5	17.4	CDO122A-UMC161A	F2:4(168)	Lo964 × Lo1016	CIM	RFLP, AFLP, SSR	[101]
	Hund2004_13	2	1	PrAXD	Root diameter	4.2	1.7	UMC61-PGAMCCA590	F2:4(168)	Lo964 × Lo1016	CIM	RFLP, AFLP, SSR	[101]
	Hund2004_14	3	1	PrAXD	Root diameter	4.2	6.7	UMC48C-PGAMCGT225	F2:4(168)	Lo964 × Lo1016	CIM	RFLP, AFLP, SSR	[101]
	Hund2004_15	5	1	PrAXD	Root diameter	3.7	8.4	UMC1-PGCMCTA260	F2:4(168)	Lo964 × Lo1016	CIM	RFLP, AFLP, SSR	[101]
	Hund2004_16	1	1	PrLRL	Root length	3.9	7.1	PGAMCTA205-PGAMCGT400	F2:4(168)	Lo964 × Lo1016	CIM	RFLP, AFLP, SSR	[101]
	Hund2004_17	3	1	PrLRL	Root length	3.9	6.1	UMC21B-CSU58A	F2:4(168)	Lo964 × Lo1016	CIM	RFLP, AFLP, SSR	[101]
	Hund2004_18	5	1	PrLRL	Root length	6.1	11.7	PGCMCTA260-PGAMCGT165	F2:4(168)	Lo964 × Lo1016	CIM	RFLP, AFLP, SSR	[101]
	Hund2004_19	6	1	PrLRL	Root length	4.3	5.7	CSU116A-PGAMCTA252	F2:4(168)	Lo964 × Lo1016	CIM	RFLP, AFLP, SSR	[101]
	Hund2004_2	5	1	PRW	Root weight	6.3	6.2	PGAMCGT165-UMC108	F2:4(168)	Lo964 × Lo1016	CIM	RFLP, AFLP, SSR	[101]
	Hund2004_20	9	1	PrLRL	Root length	4.1	6.3	PGAMCCA100- CSU134C	F2:4(168)	Lo964 × Lo1016	CIM	RFLP, AFLP, SSR	[101]
	Hund2004_21	1	1	PrLRD	Root diameter	5.4	13.5	CDO122A-UMC161A	F2:4(168)	Lo964 × Lo1016	CIM	RFLP, AFLP, SSR	[101]
	Hund2004_22	3	1	PrLRD	Root diameter	5.7	6.6	PGCMCGA110-UMC32A	F2:4(168)	Lo964 × Lo1016	CIM	RFLP, AFLP, SSR	[101]
	Hund2004_23	5	1	PrLRD	Root diameter	3.9	7.8	PGAMCGG330-PHP10017	F2:4(168)	Lo964 × Lo1016	CIM	RFLP, AFLP, SSR	[101]
	Hund2004_24	10	1	PrLRD	Root diameter	4	7.8	PGAMCTA195-PGAMCTG300	F2:4(168)	Lo964 × Lo1016	CIM	RFLP, AFLP, SSR	[101]
	Hund2004_25	1	1	SAXRN	root number	5.6	9.2	CSU145C-ASG45	F2:4(168)	Lo964 × Lo1016	CIM	RFLP, AFLP, SSR	[101]
	Hund2004_26	4	1	SAXRN	root number	3.6	6.3	PGAMCTT300-PGAMCTT185	F2:4(168)	Lo964 × Lo1016	CIM	RFLP, AFLP, SSR	[101]
	Hund2004_27	5	1	SAXRN	root number	4.8	4.4	PGAMCGT165-UMC108	F2:4(168)	Lo964 × Lo1016	CIM	RFLP, AFLP, SSR	[101]
	Hund2004_28	5	1	SAXRN	root number	4.9	6.2	PGAMCGG330-PHP10017	F2:4(168)	Lo964 × Lo1016	CIM	RFLP, AFLP, SSR	[101]
	Hund2004_29	10	1	SAXRN	root number	5.2	11.6	UMC49B-UMC44A	F2:4(168)	Lo964 × Lo1016	CIM	RFLP, AFLP, SSR	[101]
	Hund2004_3	9	1	PRW	Root weight	3.9	3.5	BNL5.09A-CSU134C	F2:4(168)	Lo964 × Lo1016	CIM	RFLP, AFLP, SSR	[101]
	Hund2004_30	1	1	SAXRL	Root length	4.3	9.7	CSU145C-ASG45	F2:4(168)	Lo964 × Lo1016	CIM	RFLP, AFLP, SSR	[101]
	Hund2004_31	2	1	SAXRL	Root length	4.1	8.4	PGAMCTA210-PGAMCTA225	F2:4(168)	Lo964 × Lo1016	CIM	RFLP, AFLP, SSR	[101]
	Hund2004_32	3	1	SAXRL	Root length	3.9	0.6	PGAMCCA320-UMC16A	F2:4(168)	Lo964 × Lo1016	CIM	RFLP, AFLP, SSR	[101]
	Hund2004_33	1	1	SAXRD	Root diameter	5.5	19.6	PGAMCTA185-UMC67	F2:4(168)	Lo964 × Lo1016	CIM	RFLP, AFLP, SSR	[101]
	Hund2004_34	1	1	SLRL	Root length	4.4	10.2	PGAMCTA185-UMC68	F2:4(168)	Lo964 × Lo1016	CIM	RFLP, AFLP, SSR	[101]
	Hund2004_35	1	1	SLRL	Root length	4.4	14.7	CDO122A-UMC161A	F2:4(168)	Lo964 × Lo1016	CIM	RFLP, AFLP, SSR	[101]
	Hund2004_36	4	1	SLRL	Root length	4.3	2.2	PGAMCTA345-PGAMCTT300	F2:4(168)	Lo964 × Lo1016	CIM	RFLP, AFLP, SSR	[101]
	Hund2004_37	6	1	SLRL	Root length	7.9	2.1	UMC59A-PGAMCTA160	F2:4(168)	Lo964 × Lo1016	CIM	RFLP, AFLP, SSR	[101]
	Hund2004_38	1	1	SLRD	Root diameter	5.4	6.4	PGAMCCC280-PGAMCTA185	F2:4(168)	Lo964 × Lo1016	CIM	RFLP, AFLP, SSR	[101]
	Hund2004_39	4	1	SLRD	Root diameter	11.1	8.8	UMC66A-UMC156A	F2:4(168)	Lo964 × Lo1016	CIM	RFLP, AFLP, SSR	[101]
	Hund2004_4	3	1	SRW	Root weight	5.3	2.8	UMC32A-PGAMCCA320	F2:4(168)	Lo964 × Lo1016	CIM	RFLP, AFLP, SSR	[101]
	Hund2004_40	7	1	SLRD	Root diameter	3.9	1.1	PGAMCGG150-PGAMCGG275	F2:4(168)	Lo964 × Lo1016	CIM	RFLP, AFLP, SSR	[101]
	Hund2004_5	7	1	SRW	Root weight	4.5	2.7	PGAMCCA620-UMC5B	F2:4(168)	Lo964 × Lo1016	CIM	RFLP, AFLP, SSR	[101]
	Hund2004_6	10	1	SRW	Root weight	4.8	1.8	PGAMCTG300-UMC49B	F2:4(168)	Lo964 × Lo1016	CIM	RFLP, AFLP, SSR	[101]
	Hund2004_7	1	1	PrAXL	Root length	4	11.8	PGAMCCC210-UMC517	F2:4(168)	Lo964 × Lo1016	CIM	RFLP, AFLP, SSR	[101]
	Hund2004_8	4	1	PrAXL	Root length	3.6	2.5	PGAMCTA135-PGCMCAT190	F2:4(168)	Lo964 × Lo1016	CIM	RFLP, AFLP, SSR	[101]
	Hund2004_9	7	1	PrAXL	Root length	4.9	3.6	UMC49B-PGCMCTA300	F2:4(168)	Lo964 × Lo1016	CIM	RFLP, AFLP, SSR	[101]
	Jiang2011_1	1	1	CL	Root length	7.53	12.39	umc1403_bnlg1484	F2:3 (190)	Xinzi517×B73	CIM	SSR	[102]
	Jiang2011_10	9	1	CL	Root length	3.51	7.08	bnlg1372_bnlg1583	F2:3 (190)	Xinzi517×B73	CIM	SSR	[102]
	Jiang2011_2	2	1	CL	Root length	3.21	5.34	umc2247_phi109642	F2:3 (190)	Xinzi517×B73	CIM	SSR	[102]
	Jiang2011_3	2	1	CL	Root length	7.26	16.67	bnlg1335_bnlg1940	F2:3 (190)	Xinzi517×B73	CIM	SSR	[102]
	Jiang2011_4	7	1	CL	Root length	3.67	6.16	umc2133_umc1708	F2:3 (190)	Xinzi517×B73	CIM	SSR	[102]
	Jiang2011_5	7	1	CL	Root length	3.19	8.19	bnlg2259_umc2368	F2:3 (190)	Xinzi517×B73	CIM	SSR	[102]
	Jiang2011_6	9	1	CL	Root length	3.58	5.18	umc1271_umc1107	F2:3 (190)	Xinzi517×B73	CIM	SSR	[102]
	Jiang2011_7	1	1	CL	Root length	4.56	10.1	umc2025_bnlg2295	F2:3 (190)	Xinzi517×B73	CIM	SSR	[102]
	Jiang2011_8	2	1	CL	Root length	3.14	6.73	bnlg1302_umc1261	F2:3 (190)	Xinzi517×B73	CIM	SSR	[102]
	Jiang2011_9	3	1	CL	Root length	5.66	11.46	bnlg197_umc1135	F2:3 (190)	Xinzi517×B73	CIM	SSR	[102]
	Ju2018_1	6	1	PRL	Root length	3.7	10.7	SYN13318–SYN38609	RIL(104)	Zong3× Yu87	CIM	SNP	[103]
	Ju2018_10	1	1	RV	Root Volume	3.6	9	SYN29074–PZA01238.2	RIL(104)	Zong3× Yu87	CIM	SNP	[103]
	Ju2018_11	5	1	RD	Root diameter	8.5	23.2	PZA_000996001–SYN26430	RIL(104)	Zong3× Yu87	CIM	SNP	[103]
	Ju2018_12	1	1	PRL	Root length	3.6	10	PZE_101120159–PZA01267.3	RIL(104)	Zong3× Yu87	CIM	SNP	[103]
	Ju2018_13	6	1	PRL	Root length	6.6	19.8	PZA00223.4–PHM597.12	RIL(104)	Zong3× Yu87	CIM	SNP	[103]
	Ju2018_14	10	1	RN	root number	4	9.7	PZE_110074413–SYN22956	RIL(104)	Zong3× Yu87	CIM	SNP	[103]
	Ju2018_15	7	1	LRN	root number	4.1	11.9	PZE_107068924–PZE_107073348	RIL(104)	Zong3× Yu87	CIM	SNP	[103]
	Ju2018_16	1	1	RTN	root number	3.7	10.2	PZE_101171899–SYN31725	RIL(104)	Zong3× Yu87	CIM	SNP	[103]
	Ju2018_17	3	1	RL	Root length	4.8	11.8	PZE_103012466–PZE_103013845	RIL(104)	Zong3× Yu87	CIM	SNP	[103]
	Ju2018_18	9	1	RL	Root length	3.7	8.9	SYN22542–PUT_163a_60,342,651–2460	RIL(104)	Zong3× Yu87	CIM	SNP	[103]
	Ju2018_19	10	1	RL	Root length	5.9	14.9	SYN12403–PUT_163a_148,991,534_709	RIL(104)	Zong3× Yu87	CIM	SNP	[103]
	Ju2018_2	1	1	RN	root number	3.6	9.2	SYN34256–PZE_101206740	RIL(104)	Zong3× Yu87	CIM	SNP	[103]
	Ju2018_20	3	1	TRSA	Root Area	4	10.4	PZE_103012466–PZE_103014951	RIL(104)	Zong3× Yu87	CIM	SNP	[103]
	Ju2018_21	8	1	TRSA	Root Area	3.8	10	PZE_108075125–PZE_108083525	RIL(104)	Zong3× Yu87	CIM	SNP	[103]
	Ju2018_22	1	1	RV	Root Volume	4.4	12	PZE_101024131–SYN10530	RIL(104)	Zong3× Yu87	CIM	SNP	[103]
	Ju2018_23	8	1	RV	Root Volume	5.6	15.6	SYN20177–SYN23195	RIL(104)	Zong3× Yu87	CIM	SNP	[103]
	Ju2018_24	5	1	PRL	Root length	4.4	13	PZE_105130621–PZE_105133858	RIL(104)	Zong3× Yu87	CIM	SNP	[103]
	Ju2018_25	2	1	RN	root number	4.8	12.7	ZM015502–0192–PZE_102189664	RIL(104)	Zong3× Yu87	CIM	SNP	[103]
	Ju2018_26	10	1	RN	root number	4.6	11.7	PZE_110091124–PZE_110093416	RIL(104)	Zong3× Yu87	CIM	SNP	[103]
	Ju2018_27	3	1	LRN	root number	3.7	10.1	PZE_103030194–ZM013524–0806	RIL(104)	Zong3× Yu87	CIM	SNP	[103]
	Ju2018_28	3	1	RTN	root number	3.6	9.9	PZE_103030194–ZM013524–0806	RIL(104)	Zong3× Yu87	CIM	SNP	[103]
	Ju2018_29	2	1	RL	Root length	6.1	16.4	PZE_102107608–SYN36647	RIL(104)	Zong3× Yu87	CIM	SNP	[103]
	Ju2018_3	1	1	RN	root number	3.9	10	SYN19016–SYN3286	RIL(104)	Zong3× Yu87	CIM	SNP	[103]
	Ju2018_30	5	1	RL	Root length	5.2	13.9	PZA02788.12–SYN35856	RIL(104)	Zong3× Yu87	CIM	SNP	[103]
	Ju2018_31	2	1	TRSA	Root Area	5.4	15.8	SYN27899–PZE_102120088	RIL(104)	Zong3× Yu87	CIM	SNP	[103]
	Ju2018_32	5	1	TRSA	Root Area	3.8	10.5	PZE_105129694–PZE_105132581	RIL(104)	Zong3× Yu87	CIM	SNP	[103]
	Ju2018_33	5	1	RV	Root Volume	4.3	12.2	SYN33305–PZE_105181352	RIL(104)	Zong3× Yu87	CIM	SNP	[103]
	Ju2018_34	8	1	RV	Root Volume	6	17.7	PZE_108070036–PZE_108073190	RIL(104)	Zong3× Yu87	CIM	SNP	[103]
	Ju2018_35	1	1	RD	Root diameter	3.7	10.6	PZE_101056856–PZE_101061035	RIL(104)	Zong3× Yu87	CIM	SNP	[103]
	Ju2018_36	8	1	RD	Root diameter	6	17.5	PZE_108064797–PZE_108072092	RIL(104)	Zong3× Yu87	CIM	SNP	[103]
	Ju2018_4	4	1	LRN	root number	5.9	16.7	PZE_104018915–PZE_104021108	RIL(104)	Zong3× Yu87	CIM	SNP	[103]
	Ju2018_5	8	1	LRN	root number	3.8	10.6	PZE_108002915–SYN27442	RIL(104)	Zong3× Yu87	CIM	SNP	[103]
	Ju2018_6	1	1	RTN	root number	4.8	13.4	SYN33506–SYN3286	RIL(104)	Zong3× Yu87	CIM	SNP	[103]
	Ju2018_7	1	1	RL	Root length	5.5	16	PZE_101212333–PZE_101213906	RIL(104)	Zong3× Yu87	CIM	SNP	[103]
	Ju2018_8	1	1	TRSA	Root Area	6	15.7	PZE_101212333–PZE_101213812	RIL(104)	Zong3× Yu87	CIM	SNP	[103]
	Ju2018_9	1	1	RV	Root Volume	5.3	13.6	PZE_101212333–PZE_101215284	RIL(104)	Zong3× Yu87	CIM	SNP	[103]
	Landi2002_1	1	1	VRPR	Root strength	3.57	13	CSU145-BNL12.06A	F3(118)	Lo964×Lo1016	CIM	RFLP, AFLP, SSR	[104]
	Landi2002_10	3	1	VRPR	Root strength	3.46	12.6	umc32-PGAMCCA250	F3(118)	Lo964×Lo1016	CIM	RFLP, AFLP, SSR	[104]
	Landi2002_11	3	1	VRPR	Root strength	5.35	18.9	umc48c-PGAMCTG225	F3(118)	Lo964×Lo1016	CIM	RFLP, AFLP, SSR	[104]
	Landi2002_12	4	1	VRPR	Root strength	2.88	10.6	PGCMCTA195-PGCMCAT265	F3(118)	Lo964×Lo1016	CIM	RFLP, AFLP, SSR	[104]
	Landi2002_13	4	1	VRPR	Root strength	6.8	23.3	CDO507C-PGCMCAT265	F3(118)	Lo964×Lo1016	CIM	RFLP, AFLP, SSR	[104]
	Landi2002_14	4	1	VRPR	Root strength	2.73	10.1	PGCMCTA195-PGCMCAT265	F3(118)	Lo964×Lo1016	CIM	RFLP, AFLP, SSR	[104]
	Landi2002_15	4	1	VRPR	Root strength	3.27	12	CDO507C-PGCMCAT265	F3(118)	Lo964×Lo1016	CIM	RFLP, AFLP, SSR	[104]
	Landi2002_16	4	1	VRPR	Root strength	4.57	16.3	PGAMCTG320-PGAMCTA135	F3(118)	Lo964×Lo1016	CIM	RFLP, AFLP, SSR	[104]
	Landi2002_17	4	1	VRPR	Root strength	4.47	16	BNLG292B-CDO127A	F3(118)	Lo964×Lo1016	CIM	RFLP, AFLP, SSR	[104]
	Landi2002_18	4	1	VRPR	Root strength	2.79	10.3	PGAMCTG320-PGAMCTA135	F3(118)	Lo964×Lo1016	CIM	RFLP, AFLP, SSR	[104]
	Landi2002_19	6	1	VRPR	Root strength	2.7	10	PCGMCGA450-PGAMCTA160	F3(118)	Lo964×Lo1016	CIM	RFLP, AFLP, SSR	[104]
	Landi2002_2	1	1	VRPR	Root strength	5.3	18.6	PGAMCTA205-PHP20644	F3(118)	Lo964×Lo1016	CIM	RFLP, AFLP, SSR	[104]
	Landi2002_20	6	1	VRPR	Root strength	2.94	10.8	umc38a-umc132A	F3(118)	Lo964×Lo1016	CIM	RFLP, AFLP, SSR	[104]
	Landi2002_21	7	1	VRPR	Root strength	3.42	12.5	PGAMCGT340-PGCMCAT290	F3(118)	Lo964×Lo1016	CIM	RFLP, AFLP, SSR	[104]
	Landi2002_22	7	1	VRPR	Root strength	6.51	22.4	PGAMCCA620-PGCMCTA300	F3(118)	Lo964×Lo1016	CIM	RFLP, AFLP, SSR	[104]
	Landi2002_23	7	1	VRPR	Root strength	2.57	9.6	PGAMCCA620-PGCMCTA300	F3(118)	Lo964×Lo1016	CIM	RFLP, AFLP, SSR	[104]
	Landi2002_24	7	1	VRPR	Root strength	4.41	15.8	PGAMCCA620-PGCMCTA300	F3(118)	Lo964×Lo1016	CIM	RFLP, AFLP, SSR	[104]
	Landi2002_25	7	1	VRPR	Root strength	2.94	10.8	PGAMCGG150-PGAMCGG275	F3(118)	Lo964×Lo1016	CIM	RFLP, AFLP, SSR	[104]
	Landi2002_26	7	1	VRPR	Root strength	4.07	14.9	PGAMCGG275-umc151	F3(118)	Lo964×Lo1016	CIM	RFLP, AFLP, SSR	[104]
	Landi2002_27	7	1	VRPR	Root strength	2.76	10.4	umc151-umc45	F3(118)	Lo964×Lo1016	CIM	RFLP, AFLP, SSR	[104]
	Landi2002_28	7	1	VRPR	Root strength	3.49	12.9	umc151-umc45	F3(118)	Lo964×Lo1016	CIM	RFLP, AFLP, SSR	[104]
	Landi2002_29	9	1	VRPR	Root strength	2.82	10.6	bnl5.09a-csu134	F3(118)	Lo964×Lo1016	CIM	RFLP, AFLP, SSR	[104]
	Landi2002_3	1	1	VRPR	Root strength	3.49	12.7	PGAMCTA205-PHP20644	F3(118)	Lo964×Lo1016	CIM	RFLP, AFLP, SSR	[104]
	Landi2002_30	10	1	VRPR	Root strength	3.44	12.6	umc130-PGAMCTT250	F3(118)	Lo964×Lo1016	CIM	RFLP, AFLP, SSR	[104]
	Landi2002_31	10	1	VRPR	Root strength	3.55	12.9	umc130-PGAMCTT250	F3(118)	Lo964×Lo1016	CIM	RFLP, AFLP, SSR	[104]
	Landi2002_32	10	1	VRPR	Root strength	5.57	19.7	UMC44A-CSU48	F3(118)	Lo964×Lo1016	CIM	RFLP, AFLP, SSR	[104]
	Landi2002_33	10	1	VRPR	Root strength	3.46	12.7	UMC44A-CSU48	F3(118)	Lo964×Lo1016	CIM	RFLP, AFLP, SSR	[104]
	Landi2002_34	10	1	VRPR	Root strength	3.94	14.4	UMC44A-CSU48	F3(118)	Lo964×Lo1016	CIM	RFLP, AFLP, SSR	[104]
	Landi2002_35	10	1	VRPR	Root strength	7.92	26.8	UMC44A-CSU48	F3(118)	Lo964×Lo1016	CIM	RFLP, AFLP, SSR	[104]
	Landi2002_4	1	1	VRPR	Root strength	2.77	10.2	PGAMCGG220-PGCMCAT205	F3(118)	Lo964×Lo1016	CIM	RFLP, AFLP, SSR	[104]
	Landi2002_5	1	1	VRPR	Root strength	3.21	11.8	CSu2d-CDO122A	F3(118)	Lo964×Lo1016	CIM	RFLP, AFLP, SSR	[104]
	Landi2002_6	1	1	VRPR	Root strength	3.15	11.7	PGAMCTG225-umc84A	F3(118)	Lo964×Lo1016	CIM	RFLP, AFLP, SSR	[104]
	Landi2002_7	1	1	VRPR	Root strength	4.07	14.7	CDO87B-PGAMCCC340	F3(118)	Lo964×Lo1016	CIM	RFLP, AFLP, SSR	[104]
	Landi2002_8	2	1	VRPR	Root strength	8.17	27.3	PGAMCTG450-PGAMCCC310	F3(118)	Lo964×Lo1016	CIM	RFLP, AFLP, SSR	[104]
	Landi2002_9	3	1	VRPR	Root strength	2.67	11	PCGMCGA138-umc32A	F3(118)	Lo964×Lo1016	CIM	RFLP, AFLP, SSR	[104]
	Li2015_1	1	1	LRN	root number	6.25814	23.7015	umc2112-bnlg1884	RIL(218)	Ye478 × Wu312	CIM	SSR	[105]
	Li2015_10	7	1	CRL	Root length	3.01181	12.375	umc1426-mmc0171	RIL(218)	Ye478 × Wu312	CIM	SSR	[105]
	Li2015_100	3	1	PRL	Root length	3.4613	6.8298	phi036-bnlg1449	RIL(218)	Ye478 × Wu312	CIM	SSR	[105]
	Li2015_101	4	1	SRN	root number	2.96404	7.4107	umc1620-umc1194	RIL(218)	Ye478 × Wu312	CIM	SSR	[105]
	Li2015_102	4	1	SRL	Root length	4.87927	11.998	umc1620-umc1194	RIL(218)	Ye478 × Wu312	CIM	SSR	[105]
	Li2015_103	6	1	SRL	Root length	2.83375	12.3298	umc1257-umc1857	RIL(218)	Ye478 × Wu312	CIM	SSR	[105]
	Li2015_104	6	1	PRL	Root length	4.54703	29.6887	phi299852-bnlg1740	RIL(218)	Ye478 × Wu312	CIM	SSR	[105]
	Li2015_105	6	1	SRL	Root length	3.65891	10.1041	bnlg1740-umc2059	RIL(218)	Ye478 × Wu312	CIM	SSR	[105]
	Li2015_106	7	1	LRN	root number	2.96404	5.4974	umc1888-umc1936	RIL(218)	Ye478 × Wu312	CIM	SSR	[105]
	Li2015_107	7	1	RDW	Root weight	2.7925	5.3521	bnlg1805-umc1301	RIL(218)	Ye478 × Wu312	CIM	SSR	[105]
	Li2015_108	7	1	CRL	Root length	2.61878	5.0886	umc1936-umc1710	RIL(218)	Ye478 × Wu312	CIM	SSR	[105]
	Li2015_109	8	1	CRL	Root length	2.86633	5.6963	phi115-bnlg162	RIL(218)	Ye478 × Wu312	CIM	SSR	[105]
	Li2015_11	7	1	RDW	Root weight	3.18119	6.4255	mmc0411-umc1888	RIL(218)	Ye478 × Wu312	CIM	SSR	[105]
	Li2015_110	8	1	CRL	Root length	2.72518	11.4527	bnlg162-umc1161	RIL(218)	Ye478 × Wu312	CIM	SSR	[105]
	Li2015_111	8	1	LRN	root number	2.54712	7.0441	dupssr14-bnlg1131	RIL(218)	Ye478 × Wu312	CIM	SSR	[105]
	Li2015_112	9	1	CRN	root number	3.10084	6.6379	umc1033-umc2213	RIL(218)	Ye478 × Wu312	CIM	SSR	[105]
	Li2015_113	9	1	SRN	root number	2.9445	6.3113	bnlg430-umc1191	RIL(218)	Ye478 × Wu312	CIM	SSR	[105]
	Li2015_12	7	1	SRN	root number	2.9141	5.7143	bnlg339-umc1888	RIL(218)	Ye478 × Wu312	CIM	SSR	[105]
	Li2015_13	7	1	PRL	Root length	3.30713	8.368	phi082-phi116	RIL(218)	Ye478 × Wu312	CIM	SSR	[105]
	Li2015_14	8	1	LRN	root number	4.39069	9.3765	umc1778-umc1741	RIL(218)	Ye478 × Wu312	CIM	SSR	[105]
	Li2015_15	8	1	CRN	root number	2.98793	5.85	bnlg1056-phi080	RIL(218)	Ye478 × Wu312	CIM	SSR	[105]
	Li2015_16	9	1	SRL	Root length	2.66221	17.6318	dupssr6-umc1033	RIL(218)	Ye478 × Wu312	CIM	SSR	[105]
	Li2015_17	9	1	CRN	root number	2.84678	5.4649	dupssr6-umc2213	RIL(218)	Ye478 × Wu312	CIM	SSR	[105]
	Li2015_18	10	1	SRN	root number	2.73387	5.4979	bnlg1451-umc1938	RIL(218)	Ye478 × Wu312	CIM	SSR	[105]
	Li2015_19	10	1	SRL	Root length	3.39182	8.1328	umc2163-umc1697	RIL(218)	Ye478 × Wu312	CIM	SSR	[105]
	Li2015_2	1	1	CRN	root number	3.10519	17.6977	umc1335-bnlg1556	RIL(218)	Ye478 × Wu312	CIM	SSR	[105]
	Li2015_20	10	1	CRL	Root length	2.87501	9.991	bnlg1074-umc2122	RIL(218)	Ye478 × Wu312	CIM	SSR	[105]
	Li2015_21	1	1	LRN	root number	3.69582	15.5644	umc2112-bnlg1884	RIL(218)	Ye478 × Wu312	CIM	SSR	[105]
	Li2015_22	1	1	CRL	Root length	3.64371	24.7806	umc1335-bnlg1556	RIL(218)	Ye478 × Wu312	CIM	SSR	[105]
	Li2015_23	1	1	CRN	root number	2.94233	25.1584	umc1335-bnlg1556	RIL(218)	Ye478 × Wu312	CIM	SSR	[105]
	Li2015_24	2	1	PRL	Root length	5.41345	11.0693	umc1637-bnlg2077	RIL(218)	Ye478 × Wu312	CIM	SSR	[105]
	Li2015_25	2	1	SRN	root number	2.96404	6.1911	bnlg1329-bnlg1267	RIL(218)	Ye478 × Wu312	CIM	SSR	[105]
	Li2015_26	2	1	SRN	root number	3.18336	6.5039	mmc0191-umc1516	RIL(218)	Ye478 × Wu312	CIM	SSR	[105]
	Li2015_27	2	1	SRL	Root length	2.87718	9.5658	umc1049-umc1516	RIL(218)	Ye478 × Wu312	CIM	SSR	[105]
	Li2015_28	3	1	PRL	Root length	5.0595	13.2026	umc1394-phi104127	RIL(218)	Ye478 × Wu312	CIM	SSR	[105]
	Li2015_29	4	1	LRN	root number	2.7773	6.211	umc1953-umc1142	RIL(218)	Ye478 × Wu312	CIM	SSR	[105]
	Li2015_3	2	1	LRN	root number	3.37227	6.2363	phi083-umc1635	RIL(218)	Ye478 × Wu312	CIM	SSR	[105]
	Li2015_30	4	1	SRN	root number	3.06393	6.0181	bnlg2291-umc1194	RIL(218)	Ye478 × Wu312	CIM	SSR	[105]
	Li2015_31	6	1	CRL	Root length	3.08564	10.3173	umc1020-bnlg1732	RIL(218)	Ye478 × Wu312	CIM	SSR	[105]
	Li2015_32	7	1	RDW	Root weight	3.10519	6.4992	mmc0411-umc1888	RIL(218)	Ye478 × Wu312	CIM	SSR	[105]
	Li2015_33	8	1	SRL	Root length	2.56449	6.1416	umc1997-bnlg1823	RIL(218)	Ye478 × Wu312	CIM	SSR	[105]
	Li2015_34	8	1	CRN	root number	3.24633	6.1521	bnlg1056-phi080	RIL(218)	Ye478 × Wu312	CIM	SSR	[105]
	Li2015_35	9	1	CRN	root number	3.76965	17.3506	dupssr6-umc1033	RIL(218)	Ye478 × Wu312	CIM	SSR	[105]
	Li2015_36	10	1	RDW	Root weight	2.82507	8.4807	umc1345-umc1336	RIL(218)	Ye478 × Wu312	CIM	SSR	[105]
	Li2015_37	10	1	CRL	Root length	2.52323	5.1816	umc1345-umc2163	RIL(218)	Ye478 × Wu312	CIM	SSR	[105]
	Li2015_38	1	1	PRL	Root length	2.82941	6.0889	umc1613-umc1222	RIL(218)	Ye478 × Wu312	CIM	SSR	[105]
	Li2015_39	1	1	LRN	root number	2.61878	13.2192	bnlg1884-umc1754	RIL(218)	Ye478 × Wu312	CIM	SSR	[105]
	Li2015_4	2	1	PRL	Root length	2.64266	5.3212	umc2248-umc1003	RIL(218)	Ye478 × Wu312	CIM	SSR	[105]
	Li2015_40	1	1	CRN	root number	2.63398	5.6833	umc1754-bnlg1556	RIL(218)	Ye478 × Wu312	CIM	SSR	[105]
	Li2015_41	1	1	CRL	Root length	3.19204	20.3388	umc1335-bnlg1556	RIL(218)	Ye478 × Wu312	CIM	SSR	[105]
	Li2015_42	3	1	RDW	Root weight	2.93581	6.2107	bnlg1523-phi029	RIL(218)	Ye478 × Wu312	CIM	SSR	[105]
	Li2015_43	3	1	CRN	root number	2.78164	8.6337	phi036-phi053	RIL(218)	Ye478 × Wu312	CIM	SSR	[105]
	Li2015_44	4	1	SRN	root number	2.76861	8.1276	umc1142-umc1346	RIL(218)	Ye478 × Wu312	CIM	SSR	[105]
	Li2015_45	4	1	PRL	Root length	3.74142	13.9936	phi092-umc1989	RIL(218)	Ye478 × Wu312	CIM	SSR	[105]
	Li2015_46	5	1	CRN	root number	3.83045	7.5689	umc2164-umc1019	RIL(218)	Ye478 × Wu312	CIM	SSR	[105]
	Li2015_47	7	1	RDW	Root weight	2.79901	7.6873	bnlg339-umc1888	RIL(218)	Ye478 × Wu312	CIM	SSR	[105]
	Li2015_48	7	1	LRN	root number	4.08668	8.1053	umc1888-umc1936	RIL(218)	Ye478 × Wu312	CIM	SSR	[105]
	Li2015_49	8	1	CRL	Root length	2.51021	4.9847	umc1872-phi119	RIL(218)	Ye478 × Wu312	CIM	SSR	[105]
	Li2015_5	2	1	SRN	root number	2.55364	19.7871	bnlg1329-bnlg2077	RIL(218)	Ye478 × Wu312	CIM	SSR	[105]
	Li2015_50	8	1	SRN	root number	4.46452	9.1348	phi119-umc1778	RIL(218)	Ye478 × Wu312	CIM	SSR	[105]
	Li2015_51	8	1	SRL	Root length	2.95753	6.4747	phi119-umc1778	RIL(218)	Ye478 × Wu312	CIM	SSR	[105]
	Li2015_52	8	1	CRN	root number	2.82941	5.8383	bnlg162-umc1161	RIL(218)	Ye478 × Wu312	CIM	SSR	[105]
	Li2015_53	10	1	RDW	Root weight	2.64266	5.3104	umc1345-umc2163	RIL(218)	Ye478 × Wu312	CIM	SSR	[105]
	Li2015_54	1	1	RDW	Root weight	4.5036	13.9115	umc1222-umc1568	RIL(218)	Ye478 × Wu312	CIM	SSR	[105]
	Li2015_55	1	1	CRN	root number	2.55146	7.4997	umc1403-bnlg1484	RIL(218)	Ye478 × Wu312	CIM	SSR	[105]
	Li2015_56	2	1	PRL	Root length	2.8533	17.5245	umc1542-umc1518	RIL(218)	Ye478 × Wu312	CIM	SSR	[105]
	Li2015_57	2	1	LRN	root number	2.53192	4.7748	umc2248-umc1003	RIL(218)	Ye478 × Wu312	CIM	SSR	[105]
	Li2015_58	2	1	LRN	root number	4.1236	10.951	umc1065-umc1875	RIL(218)	Ye478 × Wu312	CIM	SSR	[105]
	Li2015_59	3	1	CRL	Root length	3.04004	11.5446	umc1773-umc1012	RIL(218)	Ye478 × Wu312	CIM	SSR	[105]
	Li2015_6	3	1	PRL	Root length	3.97377	8.7233	umc1458-bnlg1523	RIL(218)	Ye478 × Wu312	CIM	SSR	[105]
	Li2015_60	4	1	RDW	Root weight	3.58508	23.6843	phi295450-umc1294	RIL(218)	Ye478 × Wu312	CIM	SSR	[105]
	Li2015_61	4	1	CRN	root number	2.9445	7.7439	phi092-umc1989	RIL(218)	Ye478 × Wu312	CIM	SSR	[105]
	Li2015_62	5	1	PRL	Root length	3.96725	8.1114	bnlg1879-umc1692	RIL(218)	Ye478 × Wu312	CIM	SSR	[105]
	Li2015_63	5	1	SRL	Root length	3.00964	7.903	umc1692-phi113	RIL(218)	Ye478 × Wu312	CIM	SSR	[105]
	Li2015_64	5	1	CRL	Root length	2.74472	5.9055	umc2164-umc1019	RIL(218)	Ye478 × Wu312	CIM	SSR	[105]
	Li2015_65	7	1	LRN	root number	2.53192	10.4267	phi057-umc1016	RIL(218)	Ye478 × Wu312	CIM	SSR	[105]
	Li2015_66	7	1	SRN	root number	4.80978	12.3588	phi057-umc1016	RIL(218)	Ye478 × Wu312	CIM	SSR	[105]
	Li2015_67	7	1	SRN	root number	2.88153	8.4849	umc2197-phi082	RIL(218)	Ye478 × Wu312	CIM	SSR	[105]
	Li2015_68	7	1	SRN	root number	3.17684	9.449	phi082-phi116	RIL(218)	Ye478 × Wu312	CIM	SSR	[105]
	Li2015_69	8	1	SRN	root number	3.22244	6.4783	umc1034-umc1741	RIL(218)	Ye478 × Wu312	CIM	SSR	[105]
	Li2015_7	3	1	RDW	Root weight	2.58621	5.1213	umc1320-umc1062	RIL(218)	Ye478 × Wu312	CIM	SSR	[105]
	Li2015_70	8	1	CRN	root number	3.20073	6.3928	bnlg162-umc1997	RIL(218)	Ye478 × Wu312	CIM	SSR	[105]
	Li2015_71	8	1	CRN	root number	2.72301	8.1971	dupssr14-bnlg1131	RIL(218)	Ye478 × Wu312	CIM	SSR	[105]
	Li2015_72	9	1	LRN	root number	3.28325	13.5767	umc1271-umc1789	RIL(218)	Ye478 × Wu312	CIM	SSR	[105]
	Li2015_73	10	1	SRL	Root length	3.29845	6.9303	bnlg1451-umc1938	RIL(218)	Ye478 × Wu312	CIM	SSR	[105]
	Li2015_74	1	1	SRN	root number	3.79788	7.29	bnlg1556-umc1128	RIL(218)	Ye478 × Wu312	CIM	SSR	[105]
	Li2015_75	2	1	CRN	root number	3.02484	14.2909	umc1542-umc1518	RIL(218)	Ye478 × Wu312	CIM	SSR	[105]
	Li2015_76	2	1	SRN	root number	2.83375	6.6795	umc1518-bnlg2248	RIL(218)	Ye478 × Wu312	CIM	SSR	[105]
	Li2015_77	3	1	LRN	root number	3.13776	6.0511	umc1793-umc1780	RIL(218)	Ye478 × Wu312	CIM	SSR	[105]
	Li2015_78	3	1	CRN	root number	3.2333	14.7021	umc1773-umc1012	RIL(218)	Ye478 × Wu312	CIM	SSR	[105]
	Li2015_79	3	1	RDW	Root weight	2.83375	9.1122	umc1773-umc1012	RIL(218)	Ye478 × Wu312	CIM	SSR	[105]
	Li2015_8	4	1	SRL	Root length	2.84027	18.4516	phi295450-umc1294	RIL(218)	Ye478 × Wu312	CIM	SSR	[105]
	Li2015_80	3	1	SRN	root number	3.69148	9.8673	phi036-phi053	RIL(218)	Ye478 × Wu312	CIM	SSR	[105]
	Li2015_81	3	1	PRL	Root length	3.47216	11.2548	phi036-phi053	RIL(218)	Ye478 × Wu312	CIM	SSR	[105]
	Li2015_82	3	1	SRL	Root length	4.55138	13.8024	phi036-phi053	RIL(218)	Ye478 × Wu312	CIM	SSR	[105]
	Li2015_83	5	1	CRL	Root length	3.02918	14.5687	bnlg2323-umc1332	RIL(218)	Ye478 × Wu312	CIM	SSR	[105]
	Li2015_84	5	1	RDW	Root weight	2.95318	5.6637	bnlg2323-umc1221	RIL(218)	Ye478 × Wu312	CIM	SSR	[105]
	Li2015_85	6	1	SRN	root number	2.7773	5.23	phi126-bnlg1538	RIL(218)	Ye478 × Wu312	CIM	SSR	[105]
	Li2015_86	6	1	SRL	Root length	2.49935	4.7778	bnlg1538-umc1006	RIL(218)	Ye478 × Wu312	CIM	SSR	[105]
	Li2015_87	6	1	LRN	root number	2.8533	5.526	umc1020-umc2162	RIL(218)	Ye478 × Wu312	CIM	SSR	[105]
	Li2015_88	7	1	RDW	Root weight	2.51021	4.7283	bnlg339-bnlg1805	RIL(218)	Ye478 × Wu312	CIM	SSR	[105]
	Li2015_89	8	1	RDW	Root weight	2.55798	5.2413	umc1034-umc1741	RIL(218)	Ye478 × Wu312	CIM	SSR	[105]
	Li2015_9	6	1	LRN	root number	2.65135	10.7375	phi299852-bnlg1740	RIL(218)	Ye478 × Wu312	CIM	SSR	[105]
	Li2015_90	8	1	CRL	Root length	2.81204	5.8649	phi115-bnlg162	RIL(218)	Ye478 × Wu312	CIM	SSR	[105]
	Li2015_91	9	1	PRL	Root length	2.93581	16.9598	umc2213-bnlg430	RIL(218)	Ye478 × Wu312	CIM	SSR	[105]
	Li2015_92	10	1	PRL	Root length	2.59055	13.7049	bnlg1451-umc2067	RIL(218)	Ye478 × Wu312	CIM	SSR	[105]
	Li2015_93	2	1	RDW	Root weight	2.8381	11.0641	umc1542-umc1518	RIL(218)	Ye478 × Wu312	CIM	SSR	[105]
	Li2015_94	2	1	CRN	root number	2.84027	6.3653	umc1518-bnlg2248	RIL(218)	Ye478 × Wu312	CIM	SSR	[105]
	Li2015_95	2	1	LRN	root number	2.94015	6.6923	umc2248-umc1635	RIL(218)	Ye478 × Wu312	CIM	SSR	[105]
	Li2015_96	2	1	RDW	Root weight	2.51455	7.46	nc003-umc1637	RIL(218)	Ye478 × Wu312	CIM	SSR	[105]
	Li2015_97	2	1	CRL	Root length	3.08781	7.062	umc1637-bnlg1329	RIL(218)	Ye478 × Wu312	CIM	SSR	[105]
	Li2015_98	3	1	SRL	Root length	2.62746	6.9336	bnlg1904-phi029	RIL(218)	Ye478 × Wu312	CIM	SSR	[105]
	Li2015_99	3	1	CRN	root number	3.71754	7.7913	phi036-phi053	RIL(218)	Ye478 × Wu312	CIM	SSR	[105]
	Li2015b_1	2	1	RL	Root length	3	10	umc1065-umc1875	BC4F3(218)	Ye478× Wu312	CIM	SSR	[106]
	Li2015b_10	8	1	AXRL	Root length	3	10	bnlg1823-umc1268	BC4F3(218)	Ye478× Wu312	CIM	SSR	[106]
	Li2015b_11	2	1	LRL	Root length	3	10	umc1065-umc1875	BC4F3(218)	Ye478× Wu312	CIM	SSR	[106]
	Li2015b_12	2	1	LRL	Root length	3	10	bnlg1746-bnlg1520	BC4F3(218)	Ye478× Wu312	CIM	SSR	[106]
	Li2015b_13	3	1	LRL	Root length	3	10	phi053-bnlg1449	BC4F3(218)	Ye478× Wu312	CIM	SSR	[106]
	Li2015b_14	8	1	LRL	Root length	3	10	umc1268-umc1933	BC4F3(218)	Ye478× Wu312	CIM	SSR	[106]
	Li2015b_15	9	1	LRL	Root length	3	10	umc1033-umc1191	BC4F3(218)	Ye478× Wu312	CIM	SSR	[106]
	Li2015b_16	5	1	PRL	Root length	3	10	umc1990-bnlg2323	BC4F3(218)	Ye478× Wu312	CIM	SSR	[106]
	Li2015b_17	7	1	PRL	Root length	3	10	phi057-umc1016	BC4F3(218)	Ye478× Wu312	CIM	SSR	[106]
	Li2015b_18	9	1	PRL	Root length	3	10	umc1033-umc1191	BC4F3(218)	Ye478× Wu312	CIM	SSR	[106]
	Li2015b_19	10	1	PRL	Root length	3	10	umc1336-umc2163	BC4F3(218)	Ye478× Wu312	CIM	SSR	[106]
	Li2015b_2	2	1	RL	Root length	3	10	bnlg1746-bnlg1520	BC4F3(218)	Ye478× Wu312	CIM	SSR	[106]
	Li2015b_20	10	1	PRL	Root length	3	10	umc2122-umc1344	BC4F3(218)	Ye478× Wu312	CIM	SSR	[106]
	Li2015b_21	3	1	AXRN	root number	3	10	phi036-phi053	BC4F3(218)	Ye478× Wu312	CIM	SSR	[106]
	Li2015b_22	6	1	AXRN	root number	3	10	phi126-bnlg391	BC4F3(218)	Ye478× Wu312	CIM	SSR	[106]
	Li2015b_23	10	1	AXRN	root number	3	10	umc2122-umc1344	BC4F3(218)	Ye478× Wu312	CIM	SSR	[106]
	Li2015b_24	1	1	RFW	Root weight	3	10	bnlg1025-umc2029	BC4F3(218)	Ye478× Wu312	CIM	SSR	[106]
	Li2015b_25	2	1	RFW	Root weight	3	10	bnlg2248-phi083	BC4F3(218)	Ye478× Wu312	CIM	SSR	[106]
	Li2015b_26	3	1	RFW	Root weight	3	10	umc1223-umc1012	BC4F3(218)	Ye478× Wu312	CIM	SSR	[106]
	Li2015b_27	4	1	RFW	Root weight	3	10	bnlg2291-umc1620	BC4F3(218)	Ye478× Wu312	CIM	SSR	[106]
	Li2015b_28	9	1	RFW	Root weight	3	10	dupssr6-umc1033	BC4F3(218)	Ye478× Wu312	CIM	SSR	[106]
	Li2015b_3	3	1	RL	Root length	3	10	phi053-bnlg1449	BC4F3(218)	Ye478× Wu312	CIM	SSR	[106]
	Li2015b_4	5	1	RL	Root length	3	10	umc1253-bnlg1879	BC4F3(218)	Ye478× Wu312	CIM	SSR	[106]
	Li2015b_5	8	1	RL	Root length	3	10	umc1268-umc1933	BC4F3(218)	Ye478× Wu312	CIM	SSR	[106]
	Li2015b_6	9	1	RL	Root length	3	10	umc1033-umc1191	BC4F3(218)	Ye478× Wu312	CIM	SSR	[106]
	Li2015b_7	1	1	AXRL	Root length	3	10	bnlg1025-umc2029	BC4F3(218)	Ye478× Wu312	CIM	SSR	[106]
	Li2015b_8	2	1	AXRL	Root length	3	10	umc1065-umc1875	BC4F3(218)	Ye478× Wu312	CIM	SSR	[106]
	Li2015b_9	3	1	AXRL	Root length	3	10	phi053-bnlg1449	BC4F3(218)	Ye478× Wu312	CIM	SSR	[106]
	Li2020_1	1	1	CRA	Root Angle	6.7	10.6	AX_86307155-AX_86285600	RIL(208)	T877 × DH1M	CIM	SNP	[19]
	Li2020_10	7	1	CRA	Root Angle	3.4	4.11	AX_86318844-AX_86261395	RIL(208)	T877 × DH1M	CIM	SNP	[19]
	Li2020_11	8	1	CRA	Root Angle	3.3	4.83	AX_86301957-AX_86320012	RIL(208)	T877 × DH1M	CIM	SNP	[19]
	Li2020_12	9	1	CRA	Root Angle	3.4	2.03	AX_86261249-AX_86278498	RIL(208)	T877 × DH1M	CIM	SNP	[19]
	Li2020_13	10	1	CRD	Root diameter	5.8	6.57	AX_86256908-AX_86323079	RIL(208)	T877 × DH1M	CIM	SNP	[19]
	Li2020_14	10	1	CRD	Root diameter	3.3	1.42	AX_86239098-AX_86256958	RIL(208)	T877 × DH1M	CIM	SNP	[19]
	Li2020_15	2	1	CRD	Root diameter	4.1	6.74	AX_86309311-AX_116876725	RIL(208)	T877 × DH1M	CIM	SNP	[19]
	Li2020_16	2	1	CRD	Root diameter	2.6	2.17	AX_86304513-AX_86279787	RIL(208)	T877 × DH1M	CIM	SNP	[19]
	Li2020_17	3	1	CRD	Root diameter	2.9	2.73	AX_91343802-AX_86244885	RIL(208)	T877 × DH1M	CIM	SNP	[19]
	Li2020_18	4	1	CRD	Root diameter	6	6.83	AX_86328809-AX_116875075	RIL(208)	T877 × DH1M	CIM	SNP	[19]
	Li2020_19	4	1	CRD	Root diameter	9.4	8.61	AX_86247410-AX_86291600	RIL(208)	T877 × DH1M	CIM	SNP	[19]
	Li2020_2	1	1	CRA	Root Angle	4.1	3.46	AX_86286113-AX_86265979	RIL(208)	T877 × DH1M	CIM	SNP	[19]
	Li2020_20	4	1	CRD	Root diameter	2.9	3.25	AX_86312388-AX_86312428	RIL(208)	T877 × DH1M	CIM	SNP	[19]
	Li2020_21	5	1	CRD	Root diameter	3.5	4.88	AX_86292228-AX_86292344	RIL(208)	T877 × DH1M	CIM	SNP	[19]
	Li2020_22	6	1	CRD	Root diameter	3.1	2.47	AX_86250446-AX_86250764	RIL(208)	T877 × DH1M	CIM	SNP	[19]
	Li2020_23	6	1	CRD	Root diameter	3.1	4.78	AX_86294208-AX_95674752	RIL(208)	T877 × DH1M	CIM	SNP	[19]
	Li2020_24	6	1	CRD	Root diameter	3.5	5.76	AX_86250446-AX_86299607	RIL(208)	T877 × DH1M	CIM	SNP	[19]
	Li2020_25	8	1	CRD	Root diameter	3.8	1.38	AX_86261174-AX_86297233	RIL(208)	T877 × DH1M	CIM	SNP	[19]
	Li2020_26	8	1	CRD	Root diameter	3.3	4.55	AX_86252774-AX_86281776	RIL(208)	T877 × DH1M	CIM	SNP	[19]
	Li2020_27	9	1	CRD	Root diameter	3	2.74	AX_86320769-AX_86320771	RIL(208)	T877 × DH1M	CIM	SNP	[19]
	Li2020_28	9	1	CRD	Root diameter	4.1	2.35	AX_86276318-AX_86254284	RIL(208)	T877 × DH1M	CIM	SNP	[19]
	Li2020_29	9	1	CRD	Root diameter	4.9	1.52	AX_86297311-AX_86320914	RIL(208)	T877 × DH1M	CIM	SNP	[19]
	Li2020_3	1	1	CRA	Root Angle	4.5	3.35	AX_86286150-AX_86325006	RIL(208)	T877 × DH1M	CIM	SNP	[19]
	Li2020_30	1	1	CRN	root number	3.1	5.64	AX_86286382-AX_86241714	RIL(208)	T877 × DH1M	CIM	SNP	[19]
	Li2020_31	1	1	CRN	root number	6.8	5.93	AX_86301428-AX_86265130	RIL(208)	T877 × DH1M	CIM	SNP	[19]
	Li2020_32	1	1	CRN	root number	3.3	5.27	AX_86266184-AX_86308169	RIL(208)	T877 × DH1M	CIM	SNP	[19]
	Li2020_33	10	1	CRN	root number	2.7	3.35	AX_95676136-AX_95677277	RIL(208)	T877 × DH1M	CIM	SNP	[19]
	Li2020_34	10	1	CRN	root number	4.4	3.09	AX_86259633-AX_86323007	RIL(208)	T877 × DH1M	CIM	SNP	[19]
	Li2020_35	10	1	CRN	root number	3.3	4.26	AX_86256358-AX_86259331	RIL(208)	T877 × DH1M	CIM	SNP	[19]
	Li2020_36	2	1	CRN	root number	3.3	2.88	AX_86328648-AX_116874766	RIL(208)	T877 × DH1M	CIM	SNP	[19]
	Li2020_37	3	1	CRN	root number	3.5	1.01	AX_86245513-AX_86245516	RIL(208)	T877 × DH1M	CIM	SNP	[19]
	Li2020_38	3	1	CRN	root number	3.7	1.27	AX_86238861-AX_86312033	RIL(208)	T877 × DH1M	CIM	SNP	[19]
	Li2020_39	4	1	CRN	root number	2.8	5.54	AX_86269682-AX_86290184	RIL(208)	T877 × DH1M	CIM	SNP	[19]
	Li2020_4	3	1	CRA	Root Angle	3.8	5.74	AX_86311757-AX_86311820	RIL(208)	T877 × DH1M	CIM	SNP	[19]
	Li2020_40	5	1	CRN	root number	3	4.86	AX_86315231-AX_86249000	RIL(208)	T877 × DH1M	CIM	SNP	[19]
	Li2020_41	5	1	CRN	root number	3.5	1.69	AX_86249312-AX_86272528	RIL(208)	T877 × DH1M	CIM	SNP	[19]
	Li2020_42	6	1	CRN	root number	4.5	8.27	AX_86316338-AX_86316369	RIL(208)	T877 × DH1M	CIM	SNP	[19]
	Li2020_43	6	1	CRN	root number	3	3.93	AX_86316338-AX_86316369	RIL(208)	T877 × DH1M	CIM	SNP	[19]
	Li2020_44	7	1	CRN	root number	5.4	3.73	AX_86317794-AX_86328205	RIL(208)	T877 × DH1M	CIM	SNP	[19]
	Li2020_45	8	1	CRN	root number	3.4	3.08	AX_86305461-AX_86297233	RIL(208)	T877 × DH1M	CIM	SNP	[19]
	Li2020_46	9	1	CRN	root number	6.5	2.36	AX_86321499-AX_86277049	RIL(208)	T877 × DH1M	CIM	SNP	[19]
	Li2020_5	3	1	CRA	Root Angle	4.8	5.28	AX_86311821-AX_86280218	RIL(208)	T877 × DH1M	CIM	SNP	[19]
	Li2020_6	3	1	CRA	Root Angle	4.4	5.76	AX_86269297-AX_86326690	RIL(208)	T877 × DH1M	CIM	SNP	[19]
	Li2020_7	6	1	CRA	Root Angle	4.6	6.07	AX_86317136-AX_116873190	RIL(208)	T877 × DH1M	CIM	SNP	[19]
	Li2020_8	6	1	CRA	Root Angle	4.9	5.93	AX_86301179-AX_86294626	RIL(208)	T877 × DH1M	CIM	SNP	[19]
	Li2020_9	7	1	CRA	Root Angle	4.3	6.49	AX_95673104-AX_86275016	RIL(208)	T877 × DH1M	CIM	SNP	[19]
	Liu2008_1	8	1	LRL	Root length	3.28	13.5	umc1997–umc1724	RIL(94)	Z3×87_1	CIM	SSR	[107]
	Liu2008_10	1	1	AXRL	Root length	4.05	13.9	umc1035–umc1335	RIL(94)	Z3×87_1	CIM	SSR	[107]
	Liu2008_11	10	1	AXRN	root number	4.03	33.2	umc2043–umc1061	RIL(94)	Z3×87_1	CIM	SSR	[107]
	Liu2008_12	3	1	AXRN	root number	3.29	20.5	umc1504–umc1523	RIL(94)	Z3×87_1	CIM	SSR	[107]
	Liu2008_13	3	1	AXRL	Root length	3.98	14	bnlg1496–phi047	RIL(94)	Z3×87_1	CIM	SSR	[107]
	Liu2008_14	1	1	AXRL	Root length	4.11	43.7	bnlg1025–umc2029	RIL(94)	Z3×87_1	CIM	SSR	[107]
	Liu2008_15	2	1	AXRL	Root length	3.74	13	bnlg1633–umc1042	RIL(94)	Z3×87_1	CIM	SSR	[107]
	Liu2008_16	5	1	AXRL	Root length	3.26	11.3	umc1792–umc1829	RIL(94)	Z3×87_1	CIM	SSR	[107]
	Liu2008_17	6	1	AXRL	Root length	5.75	21.4	umc1063–phi299852	RIL(94)	Z3×87_1	CIM	SSR	[107]
	Liu2008_2	10	1	LRL	Root length	3.67	15.8	bnlg1716–umc2067	RIL(94)	Z3×87_1	CIM	SSR	[107]
	Liu2008_3	5	1	LRL	Root length	3.98	13.9	bnlg278–phi048	RIL(94)	Z3×87_1	CIM	SSR	[107]
	Liu2008_4	7	1	AXRL	Root length	4.18	14.1	umc1782–phi328175	RIL(94)	Z3×87_1	CIM	SSR	[107]
	Liu2008_5	1	1	AXRL	Root length	3.43	21.6	bnlg1866–bnlg2180	RIL(94)	Z3×87_1	CIM	SSR	[107]
	Liu2008_6	1	1	AXRL	Root length	3.2	11	phi427913–bnlg1614	RIL(94)	Z3×87_1	CIM	SSR	[107]
	Liu2008_7	1	1	AXRL	Root length	4.05	18.5	bnlg1025–umc2029	RIL(94)	Z3×87_1	CIM	SSR	[107]
	Liu2008_8	2	1	AXRL	Root length	5.45	20	umc1776–umc1185	RIL(94)	Z3×87_1	CIM	SSR	[107]
	Liu2008_9	5	1	AXRL	Root length	4.05	12.3	umc2373–umc1060	RIL(94)	Z3×87_1	CIM	SSR	[107]
	Liu2017_1	3	1	RDW	Root weight	2.6	5.9	umc1504-umc1773	RIL(218)	Ye478× Wu312	CIM	SSR	[108]
	Liu2017_10	2	1	SRL	Root length	3.2	15.5	umc1635-umc1003	RIL(218)	Ye478× Wu312	CIM	SSR	[108]
	Liu2017_11	3	1	SRL	Root length	4.6	12.7	umc1012-phi029	RIL(218)	Ye478× Wu312	CIM	SSR	[108]
	Liu2017_12	8	1	SRL	Root length	2.8	12.5	umc1268-umc1933	RIL(218)	Ye478× Wu312	CIM	SSR	[108]
	Liu2017_13	9	1	SRL	Root length	2.8	9.5	umc1867-bnlg1583	RIL(218)	Ye478× Wu312	CIM	SSR	[108]
	Liu2017_14	2	1	SRN	root number	3.2	7.1	phi96100-umc1518	RIL(218)	Ye478× Wu312	CIM	SSR	[108]
	Liu2017_15	2	1	SRN	root number	3.6	14.5	nc003-umc1637	RIL(218)	Ye478× Wu312	CIM	SSR	[108]
	Liu2017_16	2	1	SRN	root number	3.2	9.8	umc1637-bnlg2077	RIL(218)	Ye478× Wu312	CIM	SSR	[108]
	Liu2017_17	5	1	SRN	root number	2.9	17.8	umc1072-bnlg386	RIL(218)	Ye478× Wu312	CIM	SSR	[108]
	Liu2017_18	6	1	SRN	root number	3.3	19.3	umc1020-bnlg1732	RIL(218)	Ye478× Wu312	CIM	SSR	[108]
	Liu2017_19	6	1	SRN	root number	4.6	19.3	bnlg1732-umc2165	RIL(218)	Ye478× Wu312	CIM	SSR	[108]
	Liu2017_2	3	1	RDW	Root weight	4.9	17.3	umc1012-phi029	RIL(218)	Ye478× Wu312	CIM	SSR	[108]
	Liu2017_20	1	1	CRL	Root length	3.7	19.5	umc1568-umc1403	RIL(218)	Ye478× Wu312	CIM	SSR	[108]
	Liu2017_21	1	1	CRL	Root length	4.1	31.9	umc1754-bnlg1556	RIL(218)	Ye478× Wu312	CIM	SSR	[108]
	Liu2017_22	3	1	CRL	Root length	2.9	8.3	umc1793-umc1394	RIL(218)	Ye478× Wu312	CIM	SSR	[108]
	Liu2017_23	4	1	CRL	Root length	2.7	20.9	umc1346-bnlg2291	RIL(218)	Ye478× Wu312	CIM	SSR	[108]
	Liu2017_24	5	1	CRL	Root length	2.8	7.4	phi113-umc1990	RIL(218)	Ye478× Wu312	CIM	SSR	[108]
	Liu2017_25	6	1	CRL	Root length	2.9	16.7	phi299852-bnlg1740	RIL(218)	Ye478× Wu312	CIM	SSR	[108]
	Liu2017_26	8	1	CRL	Root length	3.8	16.2	umc1997-bnlg1823	RIL(218)	Ye478× Wu312	CIM	SSR	[108]
	Liu2017_27	8	1	CRL	Root length	3.1	7.2	phi015-bnlg1131	RIL(218)	Ye478× Wu312	CIM	SSR	[108]
	Liu2017_28	1	1	CRN	root number	4.4	15	umc2112-bnlg1884	RIL(218)	Ye478× Wu312	CIM	SSR	[108]
	Liu2017_29	1	1	CRN	root number	4.7	21.3	umc1754-umc1335	RIL(218)	Ye478× Wu312	CIM	SSR	[108]
	Liu2017_3	5	1	RDW	Root weight	2.8	20.28	umc1221-umc2164	RIL(218)	Ye478× Wu312	CIM	SSR	[108]
	Liu2017_30	4	1	CRN	root number	2.8	14.5	umc1963-phi079	RIL(218)	Ye478× Wu312	CIM	SSR	[108]
	Liu2017_31	6	1	CRN	root number	2.5	7.4	umc1857-bnlg1174	RIL(218)	Ye478× Wu312	CIM	SSR	[108]
	Liu2017_32	7	1	CRN	root number	3.2	19.4	umc1301-umc1710	RIL(218)	Ye478× Wu312	CIM	SSR	[108]
	Liu2017_33	4	1	LRL	Root length	3	10.2	umc1662-phi079	RIL(218)	Ye478× Wu312	CIM	SSR	[108]
	Liu2017_34	5	1	LRL	Root length	3.3	10.4	bnlg1879-umc1447	RIL(218)	Ye478× Wu312	CIM	SSR	[108]
	Liu2017_35	5	1	LRL	Root length	3.4	29.8	umc2164-bnlg278	RIL(218)	Ye478× Wu312	CIM	SSR	[108]
	Liu2017_36	3	1	LRL	Root length	3.5	43.8	phi046-umc1320	RIL(218)	Ye478× Wu312	CIM	SSR	[108]
	Liu2017_37	3	1	LRL	Root length	3.5	45	umc1320-phi047	RIL(218)	Ye478× Wu312	CIM	SSR	[108]
	Liu2017_38	10	1	LRL	Root length	4.1	49.9	umc1345-umc1336	RIL(218)	Ye478× Wu312	CIM	SSR	[108]
	Liu2017_39	1	1	LRD	Root density	2.7	15.6	bnlg1884-umc1754	RIL(218)	Ye478× Wu312	CIM	SSR	[108]
	Liu2017_4	7	1	RDW	Root weight	2.9	9.76	mmc0411-umc1888	RIL(218)	Ye478× Wu312	CIM	SSR	[108]
	Liu2017_40	1	1	LRD	Root density	3	15.1	umc1754-umc1335	RIL(218)	Ye478× Wu312	CIM	SSR	[108]
	Liu2017_41	2	1	LRD	Root density	3.4	7.2	umc2248-umc1003	RIL(218)	Ye478× Wu312	CIM	SSR	[108]
	Liu2017_42	4	1	LRD	Root density	5.6	25.8	umc1620-umc1194	RIL(218)	Ye478× Wu312	CIM	SSR	[108]
	Liu2017_43	5	1	LRD	Root density	6	19.8	umc1221-bnlg278	RIL(218)	Ye478× Wu312	CIM	SSR	[108]
	Liu2017_5	2	1	PRL	Root length	3.7	8.9	umc1542-bnlg2248	RIL(218)	Ye478× Wu312	CIM	SSR	[108]
	Liu2017_6	3	1	PRL	Root length	2.8	9.6	umc1223-phi035	RIL(218)	Ye478× Wu312	CIM	SSR	[108]
	Liu2017_7	4	1	PRL	Root length	4.3	12.3	umc1662-umc1953	RIL(218)	Ye478× Wu312	CIM	SSR	[108]
	Liu2017_8	5	1	PRL	Root length	3.2	9.8	bnlg1879-umc1447	RIL(218)	Ye478× Wu312	CIM	SSR	[108]
	Liu2017_9	5	1	PRL	Root length	2.8	9.7	phi048-umc1072	RIL(218)	Ye478× Wu312	CIM	SSR	[108]
	Lx2011_1	1	1	BRTN	Root tier number	3	10	umc2236–umc2237	RIL(201)	Huangzao 4 × CML288	MCIM	SSR	[109]
	Lx2011_10	10	1	BRTN	Root tier number	3	10	umc1873–umc1077	RIL(201)	Huangzao 4 × CML288	MCIM	SSR	[109]
	Lx2011_2	5	1	BRTN	Root tier number	3	10	umc1221–umc2026	RIL(201)	Huangzao 4 × CML288	MCIM	SSR	[109]
	Lx2011_3	6	1	BRTN	Root tier number	3	10	umc1979–bnlg1617	RIL(201)	Huangzao 4 × CML288	MCIM	SSR	[109]
	Lx2011_4	7	1	BRTN	Root tier number	3	10	umc1426–umc1159	RIL(201)	Huangzao 4 × CML288	MCIM	SSR	[109]
	Lx2011_5	9	1	BRTN	Root tier number	3	10	umc1732–bmc1191	RIL(201)	Huangzao 4 × CML288	MCIM	SSR	[109]
	Lx2011_6	10	1	BRTN	Root tier number	3	10	umc1873–umc1077	RIL(201)	Huangzao 4 × CML288	MCIM	SSR	[109]
	Lx2011_7	3	1	BRTN	Root tier number	3	10	umc1539–bnlg197	RIL(201)	Huangzao 4 × CML288	MCIM	SSR	[109]
	Lx2011_8	5	1	BRTN	Root tier number	3	10	umc1221–umc2026	RIL(201)	Huangzao 4 × CML288	MCIM	SSR	[109]
	Lx2011_9	9	1	BRTN	Root tier number	3	10	umc1732–bmc1191	RIL(201)	Huangzao 4 × CML288	MCIM	SSR	[109]
	Mano2005a_1	8	1	ARF	Root formation	7	30	umc1777–bnlg240	F2(186)	B64 x Z. mays ssp. huehuetenangensis	IM	SSR	[110]
	Mano2005a_2	4	1	ARF	Root formation	4.1	12	umc1869–bnlg1189	F2(186)	B64 x Z. mays ssp. huehuetenangensis	IM	SSR	[110]
	Mano2005a_3	8	1	ARF	Root formation	4	10	phi115–phi014	F2(186)	B64 x Z. mays ssp. huehuetenangensis	IM	SSR	[110]
	Mano2005b_1	3	1	ARF	Root formation	3.2	10	bnlg1605-phi046	F2(110)	B64 x Na4	CIM	SSR	[111]
	Mano2005b_2	7	1	ARF	Root formation	5.1	21	dupssr13-phi069	F2(110)	B64 x Na4	CIM	SSR	[111]
	Mano2005b_3	8	1	ARF	Root formation	4.9	15	bnlg162-bnlg240	F2(110)	B64 x Na4	CIM	SSR	[111]
	Mano2007_1	1	1	AF	Root formation	4.1	10.8	bnlg1007–bnlg1484	F2(262)	B64 × Z. nicaraguensis	CIM	SSR	[112]
	Mano2007_2	1	1	AF	Root formation	5.3	11.7	umc1128–bnlg1347	F2(262)	B64 × Z. nicaraguensis	CIM	SSR	[112]
	Mano2007_3	5	1	AF	Root formation	4.6	10.9	bnlg118–umc1153	F2(262)	B64 × Z. nicaraguensis	CIM	SSR	[112]
	Mano2007_4	8	1	AF	Root formation	4.5	11.6	mmc0181–bnlg1823	F2(262)	B64 × Z. nicaraguensis	CIM	SSR	[112]
	Mano2007_5	1	1	AF	Root formation	1.7	7.1	bnlg1014–bnlg1112	F2(262)	B64 × Z. nicaraguensis	MIM	SSR	[112]
	Mano2007_6	5	1	AF	Root formation	3.6	9.9	bnlg118–umc1153	F2(262)	B64 × Z. nicaraguensis	MIM	SSR	[112]
	Mano2008_1	2	1	AF	Root formation	4.1	9.1	umc1763-umc2402	F2(228)	B73 × Z. luxurians	MIM	SSR	[113]
	Mano2008_2	2	1	AF	Root formation	3.4	9.1	bnlg1887-umc1763	F2(228)	B73 × Z. luxurians	MIM	SSR	[113]
	Mano2008_3	3	1	AF	Root formation	1.8	6.3	umc1136-umc2048	F2(228)	B73 × Z. luxurians	MIM	SSR	[113]
	Mano2008_4	5	1	AF	Root formation	2.6	4.2	mmc0282-umc1019	F2(228)	B73 × Z. luxurians	MIM	SSR	[113]
	Mano2008_5	9	1	AF	Root formation	1.5	4.5	bnlg1191-bnlg1129	F2(228)	B73 × Z. luxurians	MIM	SSR	[113]
	Mano2008_6	10	1	AF	Root formation	1.8	3.7	umc2003-bnlg1074	F2(228)	B73 × Z. luxurians	MIM	SSR	[113]
	Mano2008b_1	1	1	AF	Root formation	8.5	17	umc1754-umc1128	BC2F1 (214)	Mi29 × Z. nicaraguensis	IM	SSR	[114]
	Mano2008b_2	1	1	AF	Root formation	5.7	12	umc1500-umc1819	BC2F1 (214)	Mi29 × Z. nicaraguensis	IM	SSR	[114]
	Mano2008b_3	5	1	AF	Root formation	2.9	6	Umc2013-umc1153	BC2F1 (214)	Mi29 × Z. nicaraguensis	IM	SSR	[114]
	Mano2009_1	3	1	TRL	Root length	3.9	6	bnlg1325-bnlg1113	BC3F1(317)	Mi29 x teosinte Zea nicaraguensis	IM	SSR	[115]
	Mano2009_2	7	1	TRL	Root length	3	4	dupssr13-phi116	BC3F1(317)	Mi29 x teosinte Zea nicaraguensis	IM	SSR	[115]
	Mano2009_3	8	1	RN	root number	2.6	4	bnlg1352-umc2075	BC3F1(317)	Mi29 x teosinte Zea nicaraguensis	IM	SSR	[115]
	Mano2009_4	3	1	RN	root number	4.2	6	bnlg1325-bnlg1113	BC3F1(317)	Mi29 x teosinte Zea nicaraguensis	IM	SSR	[115]
	Mano2009b_1	1	1	AF	Root formation	8.2	25	umc1297–IDP5918	BC4F1(214)	Mi29 × Z. nicaraguensis	CIM	SSR	[116]
	Mano2009b_2	8	1	AF	Root formation	2.6	7	umc1712–bnlg162	BC4F1(214)	Mi29 × Z. nicaraguensis	CIM	SSR	[116]
	Omori2007_1	10	1	RA	Root Angle	2.8	9.4	bnlg210-phi050	F2 (127)	B73 × Z. luxurians	CIM	SSR	[117]
	Omori2007_10	7	1	RA	Root Angle	4.7	12.5	dupssr13-umc1125	F2 (127)	B73 × Z. luxurians	CIM	SSR	[117]
	Omori2007_2	10	1	RA	Root Angle	2.8	8.2	umc2003-bnlg1074	F2 (127)	B73 × Z. luxurians	CIM	SSR	[117]
	Omori2007_3	4	1	RA	Root Angle	4.9	16.3	phi096-umc1945	F2 (127)	B73 × Z. luxurians	CIM	SSR	[117]
	Omori2007_4	7	1	RA	Root Angle	3.2	9.2	bnlg434-umc1718	F2 (127)	B73 × Z. luxurians	CIM	SSR	[117]
	Omori2007_5	7	1	RA	Root Angle	3.2	13.3	umc1865-dupssr13	F2 (127)	B73 × Z. luxurians	CIM	SSR	[117]
	Omori2007_6	2	1	RA	Root Angle	3.8	12.6	bnlg2248-bnlg1175	F2 (127)	B73 × Z. luxurians	CIM	SSR	[117]
	Omori2007_7	7	1	RA	Root Angle	2.7	7.7	dupssr13-umc1125	F2 (127)	B73 × Z. luxurians	CIM	SSR	[117]
	Omori2007_8	2	1	RA	Root Angle	3.3	11.3	umc2246-bnlg2277	F2 (127)	B73 × Z. luxurians	CIM	SSR	[117]
	Omori2007_9	4	1	RA	Root Angle	4.4	13.1	umc1945-bnlg1784	F2 (127)	B73 × Z. luxurians	CIM	SSR	[117]
	osman2013_1	9	1	RL	Root length	5.05	10.61	umc2343-bnlg1525	F2:3 (247)	HZ32 x K12	CIM	SSR	[118]
	osman2013_10	4	1	RL	Root length	3.79	7.4	bnlg292-umc2287	F2:3 (247)	HZ32 x K12	CIM	SSR	[118]
	osman2013_11	6	1	RL	Root length	4.15	8.2	umc2320-bnlg1732	F2:3 (247)	HZ32 x K12	CIM	SSR	[118]
	osman2013_12	7	1	RL	Root length	4.87	9.7	bnlg2132-umc2160	F2:3 (247)	HZ32 x K12	CIM	SSR	[118]
	osman2013_13	7	1	RL	Root length	3.57	8.28	umc1301-umc1708	F2:3 (247)	HZ32 x K12	CIM	SSR	[118]
	osman2013_14	10	1	RL	Root length	3.3	4.97	umc1863-umc1962	F2:3 (247)	HZ32 x K12	CIM	SSR	[118]
	osman2013_15	4	1	RDW	Root weight	4.49	7.47	bnlg1265-P44	F2:3 (247)	HZ32 x K12	CIM	SSR	[118]
	osman2013_16	4	1	RDW	Root weight	3.28	6.03	umc2038-umc1667	F2:3 (247)	HZ32 x K12	CIM	SSR	[118]
	osman2013_17	5	1	RDW	Root weight	3.9	9.93	umc1692-umc2400	F2:3 (247)	HZ32 x K12	CIM	SSR	[118]
	osman2013_18	6	1	RDW	Root weight	3.49	5.53	umc1014-bnlg1617	F2:3 (247)	HZ32 x K12	CIM	SSR	[118]
	osman2013_19	7	1	RDW	Root weight	4.05	10.01	umc1401-phi034	F2:3 (247)	HZ32 x K12	CIM	SSR	[118]
	osman2013_2	5	1	RDW	Root weight	3.16	7.66	bnlg565-umc2388	F2:3 (247)	HZ32 x K12	CIM	SSR	[118]
	osman2013_20	8	1	RDW	Root weight	3.11	6.53	umc1959-bnlg162	F2:3 (247)	HZ32 x K12	CIM	SSR	[118]
	osman2013_3	6	1	RDW	Root weight	3.08	5.07	P99-umc1887	F2:3 (247)	HZ32 x K12	CIM	SSR	[118]
	osman2013_4	6	1	RDW	Root weight	3.41	6.22	umc2320-bnlg1732	F2:3 (247)	HZ32 x K12	CIM	SSR	[118]
	osman2013_5	7	1	RDW	Root weight	3.22	7.19	umc2541-umc2222	F2:3 (247)	HZ32 x K12	CIM	SSR	[118]
	osman2013_6	1	1	RL	Root length	6.89	10.28	umc1619-umc1948	F2:3 (247)	HZ32 x K12	CIM	SSR	[118]
	osman2013_7	1	1	RL	Root length	3.99	6.43	umc2224-umc1976	F2:3 (247)	HZ32 x K12	CIM	SSR	[118]
	osman2013_8	1	1	RL	Root length	4.06	7.36	umc1976-bnlg1083	F2:3 (247)	HZ32 x K12	CIM	SSR	[118]
	osman2013_9	4	1	RL	Root length	3.42	4.95	umc1821-P23	F2:3 (247)	HZ32 x K12	CIM	SSR	[118]
	Pestsova2015_1	10	1	AXRL	Root length	8.2	45	SYN31700-SYN6137	DH(260)	NUEC2× NUEC4	SIM	SNP	[119]
	Pestsova2015_10	5	1	LRD	Root density	4.9	30	SYN37071-SYN4379	DH(260)	NUEC2× NUEC4	SIM	SNP	[119]
	Pestsova2015_11	6	1	LRD	Root density	4.2	26	SYN33844-PZE_106041604	DH(260)	NUEC2× NUEC4	SIM	SNP	[119]
	Pestsova2015_12	9	1	LRD	Root density	5.2	31	SYN21056-PZE_106037198	DH(260)	NUEC2× NUEC4	SIM	SNP	[119]
	Pestsova2015_13	9	1	LRD	Root density	2.9	19	PZE_106085210-SYN22480	DH(260)	NUEC2× NUEC4	SIM	SNP	[119]
	Pestsova2015_14	4	1	LRL	Root length	2.8	18	PZE_108065982-SYN20177	DH(260)	NUEC2× NUEC4	SIM	SNP	[119]
	Pestsova2015_15	5	1	LRL	Root length	3.4	21	SYN37265-SYN31082	DH(260)	NUEC2× NUEC4	SIM	SNP	[119]
	Pestsova2015_16	5	1	LRL	Root length	4.2	24	SYN34181-PZE_109081405	DH(260)	NUEC2× NUEC4	SIM	SNP	[119]
	Pestsova2015_17	6	1	LRL	Root length	2.6	17	PZE_109056894-PZE_109063758	DH(260)	NUEC2× NUEC4	SIM	SNP	[119]
	Pestsova2015_18	9	1	LRL	Root length	3.3	21	PZE_109098305-PZE_109109301	DH(260)	NUEC2× NUEC4	SIM	SNP	[119]
	Pestsova2015_19	2	1	RTN	root number	4.3	27	SYN29817-SYN25124	DH(260)	NUEC2× NUEC4	SIM	SNP	[119]
	Pestsova2015_2	2	1	CRN	root number	4.4	27	PZE_102050587-PZE_102096341	DH(260)	NUEC2× NUEC4	SIM	SNP	[119]
	Pestsova2015_20	4	1	RTN	root number	2.7	17	SYN35244-SYN4011	DH(260)	NUEC2× NUEC4	SIM	SNP	[119]
	Pestsova2015_21	6	1	RTN	root number	2.8	18	PZE_109092637-SYN25339	DH(260)	NUEC2× NUEC4	SIM	SNP	[119]
	Pestsova2015_22	9	1	RTN	root number	2.5	17	PZE_109098305-PUT_163a_148938321_429	DH(260)	NUEC2× NUEC4	SIM	SNP	[119]
	Pestsova2015_23	9	1	RTN	root number	3.1	20	SYN17111-PZE_110007194	DH(260)	NUEC2× NUEC4	SIM	SNP	[119]
	Pestsova2015_24	10	1	RTN	root number	5.6	35	SYN16760-SYN19616	DH(260)	NUEC2× NUEC4	SIM	SNP	[119]
	Pestsova2015_25	8	1	SRN	root number	4.4	27	PZE_110016745-SYN19616	DH(260)	NUEC2× NUEC4	SIM	SNP	[119]
	Pestsova2015_3	3	1	CRN	root number	2.7	18	SYN36641-PZE_102070162	DH(260)	NUEC2× NUEC4	SIM	SNP	[119]
	Pestsova2015_4	4	1	CRN	root number	3.3	21	PZE_102141330-SYN32350	DH(260)	NUEC2× NUEC4	SIM	SNP	[119]
	Pestsova2015_5	2	1	DLRA	Root length	2.5	17	PZE_103125006-PZE_103125803	DH(260)	NUEC2× NUEC4	SIM	SNP	[119]
	Pestsova2015_6	6	1	DLRA	Root length	2.9	19	SYN1223_PZE-103165394	DH(260)	NUEC2× NUEC4	SIM	SNP	[119]
	Pestsova2015_7	2	1	LRD	Root density	3	20	PZE_105049327-PZE_105061350	DH(260)	NUEC2× NUEC4	SIM	SNP	[119]
	Pestsova2015_8	3	1	LRD	Root density	4.2	26	PZE_105081678-SYN27782	DH(260)	NUEC2× NUEC4	SIM	SNP	[119]
	Pestsova2015_9	4	1	LRD	Root density	3.4	23	PZE_105145239-SYN2915	DH(260)	NUEC2× NUEC4	SIM	SNP	[119]
	Qiu2007_1	7	1	RL	Root length	2.53	7.4	bnl1305-phi034	F2(288)	HZ32 x K12	CIM	SSR	[120]
	Qiu2007_10	9	1	RDW	Root weight	6.7	36.3	umc1519-umc1231	F2(288)	HZ32 x K12	CIM	SSR	[120]
	Qiu2007_11	1	1	RL	Root length	2.74	5.1	bnlg1556-phi039	F2(288)	HZ32 x K12	CIM	SSR	[120]
	Qiu2007_12	3	1	RL	Root length	2.8	5.3	bnlg1754-umc1399	F2(288)	HZ32 x K12	CIM	SSR	[120]
	Qiu2007_13	3	1	RL	Root length	3.49	6.7	umc1025-phi374118	F2(288)	HZ32 x K12	CIM	SSR	[120]
	Qiu2007_14	3	1	RL	Root length	2.5	6.1	bnlg1647-bnlg1144	F2(288)	HZ32 x K12	CIM	SSR	[120]
	Qiu2007_15	7	1	RL	Root length	2.79	5.5	umc1567-bnlg1305	F2(288)	HZ32 x K12	CIM	SSR	[120]
	Qiu2007_16	10	1	RL	Root length	2.77	5.6	mmc0501-phi052	F2(288)	HZ32 x K12	CIM	SSR	[120]
	Qiu2007_17	3	1	RDW	Root weight	2.67	5.2	umc1012-umc1729	F2(288)	HZ32 x K12	CIM	SSR	[120]
	Qiu2007_2	7	1	RL	Root length	3.33	6.3	bnlg1305-phi034	F2(288)	HZ32 x K12	CIM	SSR	[120]
	Qiu2007_3	6	1	RDW	Root weight	2.56	4.2	umc1918-mmc0241	F2(288)	HZ32 x K12	CIM	SSR	[120]
	Qiu2007_4	9	1	RDW	Root weight	3.29	26.3	umc1519-umc1231	F2(288)	HZ32 x K12	CIM	SSR	[120]
	Qiu2007_5	7	1	RL	Root length	2.68	4	bnlg1305-phi034	F2(288)	HZ32 x K12	CIM	SSR	[120]
	Qiu2007_6	1	1	RDW	Root weight	2.89	4.4	bnlg1803-bnlg1811	F2(288)	HZ32 x K12	CIM	SSR	[120]
	Qiu2007_7	4	1	RDW	Root weight	2.91	6.5	phi026-umc1821	F2(288)	HZ32 x K12	CIM	SSR	[120]
	Qiu2007_8	4	1	RL	Root length	2.58	5.2	umc1117-bnlg1126	F2(288)	HZ32 x K12	CIM	SSR	[120]
	Qiu2007_9	7	1	RL	Root length	2.64	5.5	bnlg657-bnlg1305	F2(288)	HZ32 x K12	CIM	SSR	[120]
	Qiu2013_1	2	1	APA	Root Enzyme assay	2.75	8.5	umc1579–umc2403	F2:3(180)	082× Ye107	CIM	SSR	[121]
	Qiu2013_10	1	1	APA	Root Enzyme assay	3.18	10.19	bnlg1007–bnlg1429	F2:3(180)	082× Ye107	CIM	SSR	[121]
	Qiu2013_11	3	1	APA	Root Enzyme assay	2.81	8.09	bnlg1605–bnlg1160	F2:3(180)	082× Ye107	CIM	SSR	[121]
	Qiu2013_12	5	1	APA	Root Enzyme assay	2.97	7.95	umc2111–dupssr10	F2:3(180)	082× Ye107	CIM	SSR	[121]
	Qiu2013_13	9	1	APA	Root Enzyme assay	2.73	7.5	phi236654–umc1789	F2:3(180)	082× Ye107	CIM	SSR	[121]
	Qiu2013_14	9	1	APA	Root Enzyme assay	2.58	8.22	bnlg128–bnlg1129	F2:3(180)	082× Ye107	CIM	SSR	[121]
	Qiu2013_15	10	1	APA	Root Enzyme assay	3.02	8.05	umc2021–zmrr2pcr	F2:3(180)	082× Ye107	CIM	SSR	[121]
	Qiu2013_2	3	1	APA	Root Enzyme assay	5.31	16.05	bnlg1350–bnlg1449	F2:3(180)	082× Ye107	CIM	SSR	[121]
	Qiu2013_3	2	1	APA	Root Enzyme assay	3.2	11.62	umc2403–umc1227	F2:3(180)	082× Ye107	CIM	SSR	[121]
	Qiu2013_4	4	1	APA	Root Enzyme assay	2.96	8.75	umc1086–umc2188	F2:3(180)	082× Ye107	CIM	SSR	[121]
	Qiu2013_5	9	1	APA	Root Enzyme assay	2.74	10.95	bnlg128–bnlg1129	F2:3(180)	082× Ye107	CIM	SSR	[121]
	Qiu2013_6	7	1	APA	Root Enzyme assay	2.67	7.39	phi116–umc2197	F2:3(180)	082× Ye107	CIM	SSR	[121]
	Qiu2013_7	8	1	APA	Root Enzyme assay	2.9	8.15	umc1415–umc1034	F2:3(180)	082× Ye107	CIM	SSR	[121]
	Qiu2013_8	1	1	APA	Root Enzyme assay	2.6	7.22	umc2223–phi308707	F2:3(180)	082× Ye107	CIM	SSR	[121]
	Qiu2013_9	1	1	APA	Root Enzyme assay	3.36	8.97	Umc2083–umc1972	F2:3(180)	082× Ye107	CIM	SSR	[121]
	Ruta2010_1	6	1	kLat	Root length	5.11	11.8	umc368-umc341	RIL(208)	Ac7643 × Ac7729/TZSRW	CIM	RFLP	[122]
	Ruta2010_10	7	1	AXRL	Root length	2.94	6.9	umc80-umc91a	RIL(208)	Ac7643 × Ac7729/TZSRW	CIM	RFLP	[122]
	Ruta2010_11	2	1	LLat/Lax	Root length	4	9.8	umc137-umc150	RIL(208)	Ac7643 × Ac7729/TZSRW	CIM	RFLP	[122]
	Ruta2010_12	6	1	LLat/Lax	Root length	5.2	14.3	umc368-umc341	RIL(208)	Ac7643 × Ac7729/TZSRW	CIM	RFLP	[122]
	Ruta2010_13	7	1	LLat/Lax	Root length	2.4	6.2	umc149-umc80	RIL(208)	Ac7643 × Ac7729/TZSRW	CIM	RFLP	[122]
	Ruta2010_2	2	1	ERAx	Root length	2.91	8.1	umc53a-umc6	RIL(208)	Ac7643 × Ac7729/TZSRW	CIM	RFLP	[122]
	Ruta2010_3	3	1	ERAx	Root length	3.36	5.9	umc322-umc372	RIL(208)	Ac7643 × Ac7729/TZSRW	CIM	RFLP	[122]
	Ruta2010_4	5	1	ERAx	Root length	2.86	5.8	umc147-umc197	RIL(208)	Ac7643 × Ac7729/TZSRW	CIM	RFLP	[122]
	Ruta2010_5	6	1	kLat/ERAx	Root length	5.3	13.9	umc368-umc341	RIL(208)	Ac7643 × Ac7729/TZSRW	CIM	RFLP	[122]
	Ruta2010_6	2	1	LRL	Root length	3.2	4.5	npi239-umc6	RIL(208)	Ac7643 × Ac7729/TZSRW	CIM	RFLP	[122]
	Ruta2010_7	3	1	LRL	Root length	3.1	6.8	umc372-bnl10.24	RIL(208)	Ac7643 × Ac7729/TZSRW	CIM	RFLP	[122]
	Ruta2010_8	2	1	AXRL	Root length	3.01	8.2	npi239-umc6	RIL(208)	Ac7643 × Ac7729/TZSRW	CIM	RFLP	[122]
	Ruta2010_9	3	1	AXRL	Root length	2.4	5.4	umc322-umc372	RIL(208)	Ac7643 × Ac7729/TZSRW	CIM	RFLP	[122]
	Salvi2016_1	1	1	SRN	root number	3.63	20.7	umc1948-phi001	BC5F2(75)	B73×Gaspé	RSTEP-LRT-ADD	SSR	[123]
	Salvi2016_10	8	1	SRL	Root length	7.46	38.3	bnlg1683-bnlg1651	BC5F2(75)	B73×Gaspé	RSTEP-LRT-ADD	SSR	[123]
	Salvi2016_11	2	1	CRN	root number	2.72	16.4	bnlg1064-bnlg1635	BC5F2(75)	B73×Gaspé	RSTEP-LRT-ADD	SSR	[123]
	Salvi2016_12	3	1	CRN	root number	3.36	19.8	bnlg1447-umc1167	BC5F2(75)	B73×Gaspé	RSTEP-LRT-ADD	SSR	[123]
	Salvi2016_2	1	1	PRDW	Root weight	2.7	15.3	umc1948-phi001	BC5F2(75)	B73×Gaspé	RSTEP-LRT-ADD	SSR	[123]
	Salvi2016_3	1	1	PRL	Root length	2.7	16.1	umc1948-phi001	BC5F2(75)	B73×Gaspé	RSTEP-LRT-ADD	SSR	[123]
	Salvi2016_4	3	1	SRN	root number	3.2	18.4	umc2271-rum1	BC5F2(75)	B73×Gaspé	RSTEP-LRT-ADD	SSR	[123]
	Salvi2016_5	8	1	SRN	root number	5.47	29.5	bnlg1683-bnlg1651	BC5F2(75)	B73×Gaspé	RSTEP-LRT-ADD	SSR	[123]
	Salvi2016_6	8	1	RDW	Root weight	4.05	23.1	bnlg1683-bnlg1651	BC5F2(75)	B73×Gaspé	RSTEP-LRT-ADD	SSR	[123]
	Salvi2016_7	8	1	PRDW	Root weight	3.83	21.9	bnlg1683-bnlg1651	BC5F2(75)	B73×Gaspé	RSTEP-LRT-ADD	SSR	[123]
	Salvi2016_8	8	1	SRW	Root weight	6.39	33.9	bnlg1683-bnlg1651	BC5F2(75)	B73×Gaspé	RSTEP-LRT-ADD	SSR	[123]
	Salvi2016_9	8	1	SRL	Root length	4.92	27.3	bnlg1683-bnlg1651	BC5F2(75)	B73×Gaspé	RSTEP-LRT-ADD	SSR	[123]
	Song2016_1	7	1	PRL	Root length	2.44	4.57	Bin7_587-Bin7_609	RIL(204)	Zheng58× Chang7-2	CIM	SNP	[124]
	Song2016_10	6	1	LRL	Root length	2.92	4.97	Bin6_518-Bin6_532	RIL(204)	Zheng58× Chang7-2	CIM	SNP	[124]
	Song2016_11	9	1	LRL	Root length	3.15	3.02	Bin9_455-Bin9_484	RIL(204)	Zheng58× Chang7-2	CIM	SNP	[124]
	Song2016_12	9	1	LRL	Root length	2.83	5.16	Bin9_553-Bin9_576	RIL(204)	Zheng58× Chang7-2	CIM	SNP	[124]
	Song2016_13	9	1	PAL	Root length	4.13	3.88	Bin9_455-Bin9_484	RIL(204)	Zheng58× Chang7-2	CIM	SNP	[124]
	Song2016_14	10	1	PAL	Root length	3.03	5.03	Bin10_448-Bin10_461	RIL(204)	Zheng58× Chang7-2	CIM	SNP	[124]
	Song2016_15	4	1	LRL	Root length	3.56	4.78	Bin4_381-Bin4_413	RIL(204)	Zheng58× Chang7-2	CIM	SNP	[124]
	Song2016_16	9	1	LRL	Root length	3.8	4.03	Bin9_455-Bin9_478	RIL(204)	Zheng58× Chang7-2	CIM	SNP	[124]
	Song2016_17	9	1	LRL	Root length	5	8.82	Bin9_587-Bin9_591	RIL(204)	Zheng58× Chang7-2	CIM	SNP	[124]
	Song2016_18	10	1	LRL	Root length	2.55	5.18	Bin10_448-Bin10_464	RIL(204)	Zheng58× Chang7-2	CIM	SNP	[124]
	Song2016_19	3	1	SRN	root number	4.16	4.66	Bin3_25-Bin3_33	RIL(204)	Zheng58× Chang7-2	CIM	SNP	[124]
	Song2016_2	1	1	LRN	root number	4.76	4.16	Bin1_1080-Bin1_1095	RIL(204)	Zheng58× Chang7-2	CIM	SNP	[124]
	Song2016_20	5	1	SRN	root number	2.75	4.53	Bin5_485-Bin5_496	RIL(204)	Zheng58× Chang7-2	CIM	SNP	[124]
	Song2016_21	4	1	SRL	Root length	3.32	4.93	Bin4_457-Bin4_483	RIL(204)	Zheng58× Chang7-2	CIM	SNP	[124]
	Song2016_22	2	1	SRL	Root length	2.98	6.49	Bin2_667-Bin2_700	RIL(204)	Zheng58× Chang7-2	CIM	SNP	[124]
	Song2016_23	4	1	SRL	Root length	4.03	6.85	Bin4_384-Bin4_405	RIL(204)	Zheng58× Chang7-2	CIM	SNP	[124]
	Song2016_24	9	1	SRL	Root length	3.92	5.52	Bin9_145-Bin9_163	RIL(204)	Zheng58× Chang7-2	CIM	SNP	[124]
	Song2016_25	1	1	LRN	root number	3	5.26	Bin1_886-Bin1_897	RIL(204)	Zheng58× Chang7-2	CIM	SNP	[124]
	Song2016_26	9	1	LRN	root number	3.36	6.38	Bin9_371-Bin9_407	RIL(204)	Zheng58× Chang7-2	CIM	SNP	[124]
	Song2016_27	2	1	LRD	Root density	2.69	4.04	Bin2_249-Bin2_317	RIL(204)	Zheng58× Chang7-2	CIM	SNP	[124]
	Song2016_28	4	1	LRD	Root density	4.03	7.33	Bin4_471-Bin4_490	RIL(204)	Zheng58× Chang7-2	CIM	SNP	[124]
	Song2016_29	5	1	LRD	Root density	2.82	3.85	Bin5_975-Bin5_988	RIL(204)	Zheng58× Chang7-2	CIM	SNP	[124]
	Song2016_3	3	1	LRN	root number	2.91	6.62	Bin3_60-Bin3_79	RIL(204)	Zheng58× Chang7-2	CIM	SNP	[124]
	Song2016_30	9	1	LRD	Root density	2.69	5.31	Bin9_544-Bin9_565	RIL(204)	Zheng58× Chang7-2	CIM	SNP	[124]
	Song2016_31	1	1	LRL	Root length	3.38	2.04	Bin1_263-Bin1_282	RIL(204)	Zheng58× Chang7-2	CIM	SNP	[124]
	Song2016_32	1	1	LRL	Root length	4.05	5.09	Bin1_698-Bin1_710	RIL(204)	Zheng58× Chang7-2	CIM	SNP	[124]
	Song2016_33	2	1	LRL	Root length	2.5	4.64	Bin2_390-Bin2_507	RIL(204)	Zheng58× Chang7-2	CIM	SNP	[124]
	Song2016_34	7	1	LRL	Root length	5.78	6.62	Bin7_336-Bin7_360	RIL(204)	Zheng58× Chang7-2	CIM	SNP	[124]
	Song2016_35	7	1	LRL	Root length	2.86	4.51	Bin7_498-Bin7_519	RIL(204)	Zheng58× Chang7-2	CIM	SNP	[124]
	Song2016_36	1	1	LRL	Root length	4.21	4.79	Bin1_896-Bin1_904	RIL(204)	Zheng58× Chang7-2	CIM	SNP	[124]
	Song2016_37	2	1	LRL	Root length	3.09	6.32	Bin2_437-Bin2_471	RIL(204)	Zheng58× Chang7-2	CIM	SNP	[124]
	Song2016_38	9	1	LRL	Root length	2.68	4.52	Bin9_450-Bin9_478	RIL(204)	Zheng58× Chang7-2	CIM	SNP	[124]
	Song2016_39	2	1	SAL	Root length	4.28	7.03	Bin2_448-Bin2_469	RIL(204)	Zheng58× Chang7-2	CIM	SNP	[124]
	Song2016_4	1	1	LRD	Root density	3	6.57	Bin1_393-Bin1_415	RIL(204)	Zheng58× Chang7-2	CIM	SNP	[124]
	Song2016_40	9	1	SAL	Root length	2.82	5.02	Bin9_371-Bin9_408	RIL(204)	Zheng58× Chang7-2	CIM	SNP	[124]
	Song2016_41	2	1	SLP	Root length	2.84	7.06	Bin2_390-Bin2_443	RIL(204)	Zheng58× Chang7-2	CIM	SNP	[124]
	Song2016_42	9	1	SLP	Root length	3.02	7.5	Bin9_449-Bin9_480	RIL(204)	Zheng58× Chang7-2	CIM	SNP	[124]
	Song2016_43	2	1	RL	Root length	3.6	2.63	Bin2_394-Bin2_442	RIL(204)	Zheng58× Chang7-2	CIM	SNP	[124]
	Song2016_44	9	1	RL	Root length	3.45	5.99	Bin9_455-Bin9_478	RIL(204)	Zheng58× Chang7-2	CIM	SNP	[124]
	Song2016_45	4	1	RDW	Root weight	4.53	6.45	Bin4_557-Bin4_584	RIL(204)	Zheng58× Chang7-2	CIM	SNP	[124]
	Song2016_46	4	1	RDW	Root weight	2.82	5.02	Bin4_670-Bin4_677	RIL(204)	Zheng58× Chang7-2	CIM	SNP	[124]
	Song2016_47	4	1	AXRL	Root length	2.79	3.08	Bin4_664-Bin4_678	RIL(204)	Zheng58× Chang7-2	CIM	SNP	[124]
	Song2016_48	9	1	LRL	Root length	4.22	6.76	Bin9_465-Bin9_477	RIL(204)	Zheng58× Chang7-2	CIM	SNP	[124]
	Song2016_49	2	1	TLP	Root length	3.09	6.6	Bin2_672-Bin2_699	RIL(204)	Zheng58× Chang7-2	CIM	SNP	[124]
	Song2016_5	3	1	LRD	Root density	3.35	5.72	Bin3_60-Bin3_79	RIL(204)	Zheng58× Chang7-2	CIM	SNP	[124]
	Song2016_50	9	1	TLP	Root length	3.03	6.05	Bin9_455-Bin9_486	RIL(204)	Zheng58× Chang7-2	CIM	SNP	[124]
	Song2016_51	1	1	SRL	Root length	2.82	3.1	Bin1_70-Bin1_86	RIL(204)	Zheng58× Chang7-2	CIM	SNP	[124]
	Song2016_52	1	1	SRL	Root length	4.07	5.97	Bin1_699-Bin1_716	RIL(204)	Zheng58× Chang7-2	CIM	SNP	[124]
	Song2016_53	9	1	SRL	Root length	6.26	10.73	Bin9_465-Bin9_485	RIL(204)	Zheng58× Chang7-2	CIM	SNP	[124]
	Song2016_6	6	1	LRD	Root density	3.84	5.4	Bin6_382-Bin6_403	RIL(204)	Zheng58× Chang7-2	CIM	SNP	[124]
	Song2016_7	4	1	LRL	Root length	3.7	3.34	Bin4_140-Bin4_160	RIL(204)	Zheng58× Chang7-2	CIM	SNP	[124]
	Song2016_8	5	1	LRL	Root length	3.87	4.61	Bin5_105-Bin5_129	RIL(204)	Zheng58× Chang7-2	CIM	SNP	[124]
	Song2016_9	5	1	LRL	Root length	3.34	6.8	Bin5_759-Bin5_779	RIL(204)	Zheng58× Chang7-2	CIM	SNP	[124]
	Sun2020_1	8	1	BRD	Root diameter	4.36	12.9	umc2367–umc1562	BC2F1 (198)	Yi17× Yi16	IM	SSR	[17]
	Sun2020_10	7	1	BRTN	Root tier number	3.48	10.6	umc1713–zct657	BC2F1 (198)	Yi17× Yi16	IM	SSR	[17]
	Sun2020_11	5	1	BRV	Root Volume	4.23	12.5	umc1192–umc1095	BC2F1 (198)	Yi17× Yi16	IM	SSR	[17]
	Sun2020_12	8	1	BRV	Root Volume	4	11.3	bnlg2046–umc2367	BC2F1 (198)	Yi17× Yi16	IM	SSR	[17]
	Sun2020_13	3	1	RDW	Root weight	3.64	11.4	mmc0022–umc1973	BC2F1 (198)	Yi17× Yi16	IM	SSR	[17]
	Sun2020_14	5	1	RDW	Root weight	3.43	9.2	umc1192–umc1092	BC2F1 (198)	Yi17× Yi16	IM	SSR	[17]
	Sun2020_15	10	1	BRD	Root diameter	3.27	6.4	umc2350–phi062	BC2F1 (252)	Yi17× Yi16	IM	SSR	[17]
	Sun2020_16	3	1	BRDW	Root weight	5.51	11.7	umc2002–bnlg1035	BC2F1 (252)	Yi17× Yi16	IM	SSR	[17]
	Sun2020_17	3	1	BRDW	Root weight	5.21	10.8	mmc0022–umc1974	BC2F1 (252)	Yi17× Yi16	IM	SSR	[17]
	Sun2020_18	6	1	BRDW	Root weight	3.54	7.4	umc1818–umc1889	BC2F1 (252)	Yi17× Yi16	IM	SSR	[17]
	Sun2020_19	1	1	BRSA	Root Area	3.08	6.4	bnlg1458a–umc1073	BC2F1 (252)	Yi17× Yi16	IM	SSR	[17]
	Sun2020_2	3	1	BRDW	Root weight	3.79	12.6	mmc0022–umc1974	BC2F1 (198)	Yi17× Yi16	IM	SSR	[17]
	Sun2020_20	3	1	BRSA	Root Area	3.72	8.1	bnlg1035–umc2156	BC2F1 (252)	Yi17× Yi16	IM	SSR	[17]
	Sun2020_21	4	1	BRSA	Root Area	3.84	8.5	umc1869–umc2027	BC2F1 (252)	Yi17× Yi16	IM	SSR	[17]
	Sun2020_22	1	1	BRTL	Root length	3.43	6.9	umc1676–umc2390	BC2F1 (252)	Yi17× Yi16	IM	SSR	[17]
	Sun2020_23	6	1	BRTL	Root length	3.48	7.4	umc1818–umc1888	BC2F1 (252)	Yi17× Yi16	IM	SSR	[17]
	Sun2020_24	8	1	BRTN	Root tier number	2.85	6.6	mmc0181–bnlg1031	BC2F1 (252)	Yi17× Yi16	IM	SSR	[17]
	Sun2020_25	9	1	BRTN	Root tier number	2.94	6.9	umc1675–umc1714	BC2F1 (252)	Yi17× Yi16	IM	SSR	[17]
	Sun2020_26	3	1	BRV	Root Volume	3.88	7.4	bnlg1035–umc2155	BC2F1 (252)	Yi17× Yi16	IM	SSR	[17]
	Sun2020_27	1	1	RDW	Root weight	3.21	7.9	umc1073–umc2226	BC2F1 (252)	Yi17× Yi16	IM	SSR	[17]
	Sun2020_28	3	1	RDW	Root weight	5.35	13.8	umc2002–bnlg1035	BC2F1 (252)	Yi17× Yi16	IM	SSR	[17]
	Sun2020_29	3	1	RDW	Root weight	4.97	12.9	mmc0022–umc1973	BC2F1 (252)	Yi17× Yi16	IM	SSR	[17]
	Sun2020_3	5	1	BRDW	Root weight	4.62	15.7	umc1192–umc1093	BC2F1 (252)	Yi17× Yi16	IM	SSR	[17]
	Sun2020_30	6	1	RDW	Root weight	3.84	9	umc1818–umc1887	BC2F1 (252)	Yi17× Yi16	IM	SSR	[17]
	Sun2020_31	6	1	BRD	Root diameter	3.12	5.9	umc2165–umc2059	BC2F1 (586)	Yi17× Yi16	IM	SSR	[17]
	Sun2020_32	7	1	BRD	Root diameter	5.55	10.9	bnlg339–umc1718	BC2F1 (586)	Yi17× Yi16	IM	SSR	[17]
	Sun2020_33	3	1	BRDW	Root weight	3.82	7.1	umc2155–bnlg1036	BC2F1 (586)	Yi17× Yi16	IM	SSR	[17]
	Sun2020_34	3	1	BRSA	Root Area	3.39	7.6	umc2155–bnlg1038	BC2F1 (586)	Yi17× Yi16	IM	SSR	[17]
	Sun2020_35	8	1	BRTL	Root length	3.48	6.8	umc1904–bnlg1863	BC2F1 (586)	Yi17× Yi16	IM	SSR	[17]
	Sun2020_36	3	1	BRV	Root Volume	3.62	6.7	umc2155–bnlg1037	BC2F1 (586)	Yi17× Yi16	IM	SSR	[17]
	Sun2020_37	3	1	RDW	Root weight	3.67	8.1	umc2155–bnlg1035	BC2F1 (586)	Yi17× Yi16	IM	SSR	[17]
	Sun2020_4	5	1	BRSA	Root Area	4.51	14.1	umc1192–umc1094	BC2F1 (198)	Yi17× Yi16	IM	SSR	[17]
	Sun2020_5	8	1	BRSA	Root Area	3.73	11.2	umc1460–umc1858	BC2F1 (198)	Yi17× Yi16	IM	SSR	[17]
	Sun2020_6	5	1	BRTL	Root length	3.3	8.1	umc2035–umc1468	BC2F1 (198)	Yi17× Yi16	IM	SSR	[17]
	Sun2020_7	5	1	BRTL	Root length	3.38	8.3	umc1192–umc1096	BC2F1 (198)	Yi17× Yi16	IM	SSR	[17]
	Sun2020_8	8	1	BRTL	Root length	2.8	7.1	umc1460–umc1859	BC2F1 (198)	Yi17× Yi16	IM	SSR	[17]
	Sun2020_9	3	1	BRTN	Root tier number	3.29	9.7	umc2155–mmc0022	BC2F1 (198)	Yi17× Yi16	IM	SSR	[17]
	Traschel2009_1	1	1	AXRN	root number	4.89	8.93	umc1041-bnlg1178	RIL(236)	CML444 × SC_Malawi	CIM	SSR	[125]
	Traschel2009_10	1	1	LRL	Root length	2.97	5.15	phi056-umc1041	RIL(236)	CML444 × SC_Malawi	CIM	SSR	[125]
	Traschel2009_11	2	1	LRL	Root length	3.81	7.21	csu54a-umc55a	RIL(236)	CML444 × SC_Malawi	CIM	SSR	[125]
	Traschel2009_12	8	1	LRL	Root length	4.24	7.36	npi114a-umc1327	RIL(236)	CML444 × SC_Malawi	CIM	SSR	[125]
	Traschel2009_2	1	1	AXRN	root number	2.61	4.31	umc1128-umc128	RIL(236)	CML444 × SC_Malawi	CIM	SSR	[125]
	Traschel2009_3	2	1	AXRN	root number	3.16	5.49	umc8g-csu40	RIL(236)	CML444 × SC_Malawi	CIM	SSR	[125]
	Traschel2009_4	7	1	AXRN	root number	4.97	10.1	bnlg1805-bnl14.07	RIL(236)	CML444 × SC_Malawi	CIM	SSR	[125]
	Traschel2009_5	1	1	AXRL	Root length	4.23	7.39	bnlg439-bnlg2086	RIL(236)	CML444 × SC_Malawi	CIM	SSR	[125]
	Traschel2009_6	1	1	AXRL	Root length	4.53	7.81	umc128-dupssr12	RIL(236)	CML444 × SC_Malawi	CIM	SSR	[125]
	Traschel2009_7	2	1	AXRL	Root length	3.43	5.83	csu54a-umc55a	RIL(236)	CML444 × SC_Malawi	CIM	SSR	[125]
	Traschel2009_8	7	1	AXRL	Root length	3.26	7.46	bnlg155-umc1125	RIL(236)	CML444 × SC_Malawi	CIM	SSR	[125]
	Traschel2009_9	8	1	PrAXL	Root length	2.72	5.57	umc103a-umc1858	RIL(236)	CML444 × SC_Malawi	CIM	SSR	[125]
	Tuberosa2002_1	1	1	PRL	Root length	2.59	6.8	PGAMCTA180-bnlg176	F3(171)	Lo964 × Lo1016	CIM	RFLP, AFLP, SSR	[126]
	Tuberosa2002_10	1	1	R1D	Root diameter	2.6	6.8	PGAMCTT205-cdo87b	F3(171)	Lo964 × Lo1016	CIM	RFLP, AFLP, SSR	[126]
	Tuberosa2002_11	2	1	R1W	Root weight	2.95	7.6	PGCMCTA75-PGAMCTA210	F3(171)	Lo964 × Lo1016	CIM	RFLP, AFLP, SSR	[126]
	Tuberosa2002_12	2	1	R1D	Root diameter	3.52	9	umc44b-PGAMCGA590	F3(171)	Lo964 × Lo1016	CIM	RFLP, AFLP, SSR	[126]
	Tuberosa2002_13	2	1	R1W	Root weight	3.05	7.9	umc5a-PGAMCGT570	F3(171)	Lo964 × Lo1016	CIM	RFLP, AFLP, SSR	[126]
	Tuberosa2002_14	3	1	R1W	Root weight	7.21	17.7	UMC48C-csu58a	F3(171)	Lo964 × Lo1016	CIM	RFLP, AFLP, SSR	[126]
	Tuberosa2002_15	4	1	PRL	Root length	2.98	8.3	UMC66A-UMC156A	F3(171)	Lo964 × Lo1016	CIM	RFLP, AFLP, SSR	[126]
	Tuberosa2002_16	4	1	PRL	Root length	2.93	7.6	PGAMCTA345-PGAMCTT300	F3(171)	Lo964 × Lo1016	CIM	RFLP, AFLP, SSR	[126]
	Tuberosa2002_17	4	1	PRL	Root length	3.38	8.7	PGAMCTT300-PGAMCTT185	F3(171)	Lo964 × Lo1016	CIM	RFLP, AFLP, SSR	[126]
	Tuberosa2002_18	4	1	R2W	Root weight	3.31	8.6	PGAMCTT300-PGAMCTT185	F3(171)	Lo964 × Lo1016	CIM	RFLP, AFLP, SSR	[126]
	Tuberosa2002_19	5	1	R1D	Root diameter	4.08	10.4	CDO87A-PGCMCTA230	F3(171)	Lo964 × Lo1016	CIM	RFLP, AFLP, SSR	[126]
	Tuberosa2002_2	1	1	R1W	Root weight	10.21	24	PGAMCTA180-bnlg177	F3(171)	Lo964 × Lo1016	CIM	RFLP, AFLP, SSR	[126]
	Tuberosa2002_20	5	1	R1W	Root weight	3.47	8.9	CDO87A-PGCMCTA230	F3(171)	Lo964 × Lo1016	CIM	RFLP, AFLP, SSR	[126]
	Tuberosa2002_21	5	1	PRL	Root length	2.99	7.8	PGAMCCA90-UMC1	F3(171)	Lo964 × Lo1016	CIM	RFLP, AFLP, SSR	[126]
	Tuberosa2002_22	5	1	R1W	Root weight	2.56	6.8	PGAMCGG330-PHP10017	F3(171)	Lo964 × Lo1016	CIM	RFLP, AFLP, SSR	[126]
	Tuberosa2002_23	6	1	PRL	Root length	6.31	15.7	PGCMCTA220-csu116a	F3(171)	Lo964 × Lo1016	CIM	RFLP, AFLP, SSR	[126]
	Tuberosa2002_24	6	1	R1D	Root diameter	2.64	6.9	PGAMCTA170-UMC38A	F3(171)	Lo964 × Lo1016	CIM	RFLP, AFLP, SSR	[126]
	Tuberosa2002_25	7	1	PRL	Root length	2.72	7.2	PGAMCGT220-PGAMCGT340	F3(171)	Lo964 × Lo1016	CIM	RFLP, AFLP, SSR	[126]
	Tuberosa2002_26	7	1	R1D	Root diameter	2.64	6.9	PGCMCAT29-PGAMCCA620	F3(171)	Lo964 × Lo1016	CIM	RFLP, AFLP, SSR	[126]
	Tuberosa2002_27	7	1	R2W	Root weight	4.69	11.9	UMC5b-PGCMCTA300	F3(171)	Lo964 × Lo1016	CIM	RFLP, AFLP, SSR	[126]
	Tuberosa2002_28	7	1	R2W	Root weight	2.72	7.1	PGAMCTA240-PGAMCGG150	F3(171)	Lo964 × Lo1016	CIM	RFLP, AFLP, SSR	[126]
	Tuberosa2002_29	7	1	PRL	Root length	3.93	10.1	PGAMCTA240-PGAMCGG150	F3(171)	Lo964 × Lo1016	CIM	RFLP, AFLP, SSR	[126]
	Tuberosa2002_3	1	1	R2W	Root weight	11.4	26.6	csu145c-asg45	F3(171)	Lo964 × Lo1016	CIM	RFLP, AFLP, SSR	[126]
	Tuberosa2002_30	8	1	PRL	Root length	6.38	15.9	CSU1160-BNLG162	F3(171)	Lo964 × Lo1016	CIM	RFLP, AFLP, SSR	[126]
	Tuberosa2002_31	8	1	R2W	Root weight	2.86	7.5	BNLG240-CSU165A	F3(171)	Lo964 × Lo1016	CIM	RFLP, AFLP, SSR	[126]
	Tuberosa2002_32	9	1	R1W	Root weight	2.54	6.7	asg12-BNL5.09A	F3(171)	Lo964 × Lo1016	CIM	RFLP, AFLP, SSR	[126]
	Tuberosa2002_33	10	1	R1W	Root weight	2.71	7.1	bnl10.17a-PHP20075A	F3(171)	Lo964 × Lo1016	CIM	RFLP, AFLP, SSR	[126]
	Tuberosa2002_34	10	1	R2W	Root weight	2.95	7.7	UMC130-PGAMCTT250	F3(171)	Lo964 × Lo1016	CIM	RFLP, AFLP, SSR	[126]
	Tuberosa2002_35	10	1	R2W	Root weight	6.79	16.9	PGAMCTG300-UMC49B	F3(171)	Lo964 × Lo1016	CIM	RFLP, AFLP, SSR	[126]
	Tuberosa2002_36	10	1	R1W	Root weight	3.82	9.8	PGAMCTG300-UMC49B	F3(171)	Lo964 × Lo1016	CIM	RFLP, AFLP, SSR	[126]
	Tuberosa2002_37	10	1	R2W	Root weight	3.05	8	UMC44A-csu48	F3(171)	Lo964 × Lo1016	CIM	RFLP, AFLP, SSR	[126]
	Tuberosa2002_4	1	1	R1D	Root diameter	14.66	32.6	PGAMCTA205-PGAMCGT400	F3(171)	Lo964 × Lo1016	CIM	RFLP, AFLP, SSR	[126]
	Tuberosa2002_5	1	1	PRL	Root length	6.44	16	PGAMCTA205-PGAMCGT400	F3(171)	Lo964 × Lo1016	CIM	RFLP, AFLP, SSR	[126]
	Tuberosa2002_6	1	1	R2W	Root weight	8.33	20.2	CSU61B- php20644	F3(171)	Lo964 × Lo1016	CIM	RFLP, AFLP, SSR	[126]
	Tuberosa2002_7	1	1	R1D	Root diameter	3.32	8.6	PGAMCGG20-umc128	F3(171)	Lo964 × Lo1016	CIM	RFLP, AFLP, SSR	[126]
	Tuberosa2002_8	1	1	R2W	Root weight	5.86	14.7	csu2d-CDO122A	F3(171)	Lo964 × Lo1016	CIM	RFLP, AFLP, SSR	[126]
	Tuberosa2002_9	1	1	PRL	Root length	4.39	11.2	CDO122A-UMC161A	F3(171)	Lo964 × Lo1016	CIM	RFLP, AFLP, SSR	[126]
	Yu2019_1	5	1	RRDW	Root weight	4.03	14.72	umc2302-umc2624	F2(448)	082× Ye107	CIM	SSR	[127]
	Zaidi2015_1	1	1	RLO	Root Lodging	3.3	3.8	PZA02014.3–PZA03001.15	RIL(211)	CML311_2_1_3 x CAWL_46_3_1	CIM	SNP	[128]
	Zaidi2015_2	3	1	RLO	Root Lodging	10.4	6.3	PZA03458.1–PHM13742.5	RIL(211)	CML311_2_1_3 x CAWL_46_3_1	CIM	SNP	[129]
	Zaidi2015_3	10	1	RLO	Root Lodging	5.3	6.1	PZA03713.1–PZA03196.1	RIL(211)	CML311_2_1_3 x CAWL_46_3_1	CIM	SNP	[129]
	Zaidi2015_4	7	1	BRN	root number	14.4	4.8	PHM9162.135–PHM1912.23	RIL(211)	CML311_2_1_3 x CAWL_46_3_1	CIM	SNP	[129]
	Zaidi2015_5	8	1	BRN	root number	11.9	4.2	PZA03698.1–PZA00838.2	RIL(211)	CML311_2_1_3 x CAWL_46_3_1	CIM	SNP	[129]
	Zaidi2015_6	7	1	BRN	root number	3.1	2.6	PHM2691.31–PHM4353.31	RIL(211)	CML311_2_1_3 x CAWL_46_3_1	CIM	SNP	[129]
	Zhang2013_1	5	1	RFW	Root weight	4.41	9.33	umc1722–phi087	BC2F2:3 (180)	HZ32 x K12	CIM	SNP	[67]
	Zhang2013_2	5	1	RFW	Root weight	6.1	12.01	umc1171–umc1722	BC2F2:3 (180)	HZ32 x K12	CIM	SNP	[67]
	Zhang2013_3	5	1	RDW	Root weight	5.73	10.77	umc1171–umc1722	BC2F2:3 (180)	HZ32 x K12	CIM	SNP	[67]
	Zhang2013_4	5	1	RDW	Root weight	3.35	7.22	umc1171–umc1722	BC2F2:3 (180)	HZ32 x K12	CIM	SNP	[67]
	Zhang2013_5	5	1	RFW	Root weight	3.42	6.64	umc1416–bnlg1006	BC2F2:3 (180)	HZ32 x K12	CIM	SNP	[67]
	Zhang2013_6	5	1	RFW	Root weight	2.68	4.74	umc1416–bnlg1006	BC2F2:3 (180)	HZ32 x K12	CIM	SNP	[67]
	Zhang2013_7	9	1	RDW	Root weight	2.97	5.73	bnlg1525–umc1714	BC2F2:3 (180)	HZ32 x K12	CIM	SNP	[67]
	Zhang2013_8	9	1	RFW	Root weight	3.64	6.85	bnlg1272–umc1867	BC2F2:3 (180)	HZ32 x K12	CIM	SNP	[67]
	Zhang2013_9	9	1	RDW	Root weight	4.96	10.78	bnlg1272–umc1867	BC2F2:3 (180)	HZ32 x K12	CIM	SNP	[67]
	Zhang2018_1	1	1	BRTN	Root tier number	4.2	7.4	PZE101156847–PZE101171837	RIL(207)	BY815×K22	MIM	SNP	[67]
	Zhang2018_2	2	1	BRTN	Root tier number	5.5	10.2	PZE102132132–PZE102148094	RIL(207)	BY815×K22	MIM	SNP	[67]
	Zhang2018_3	9	1	BRTN	Root tier number	4.2	7.6	PZE109066949–SYN9773	RIL(207)	BY815×K22	MIM	SNP	[67]
	Zhang2018_4	2	1	BRN	root number	4.5	7.8	SYN28324–PZE102141641	RIL(207)	BY815×K22	MIM	SNP	[67]
	Zhang2018_5	9	1	BRN	root number	6.2	11	PZE109075980–PZE109094832	RIL(207)	BY815×K22	MIM	SNP	[67]
	Zhang2018_6	10	1	BRN	root number	4.4	7.5	PZE110013521–PZE110036826	RIL(207)	BY815×K22	MIM	SNP	[67]
	Zhang2018_7	2	1	BRR	Root diameter	3.4	6.7	SYN8429–PZE102006128	RIL(207)	BY815×K22	MIM	SNP	[67]
	Zhang2018_8	10	1	BRR	Root diameter	4.6	9.4	PZE110074007–PZA03398.1	RIL(207)	BY815×K22	MIM	SNP	[67]
	Zhu2005_1	1	1	LRL	Root length	3.94	7.15	phi001-csu3	RIL(160)	B73 × Mo17	CIM	RFLP, SSR, ISOZYME	[130]
	Zhu2005_10	4	1	LRL	Root length	3.95	7.14	umc169-phi006	RIL(160)	B73 × Mo17	CIM	RFLP, SSR, ISOZYME	[130]
	Zhu2005_11	8	1	LRL	Root length	3.31	6.5	tpi5-umc07	RIL(160)	B73 × Mo17	CIM	RFLP, SSR, ISOZYME	[130]
	Zhu2005_12	2	1	LRN	root number	5.89	13.6	nc003-umc36b	RIL(160)	B73 × Mo17	CIM	RFLP, SSR, ISOZYME	[130]
	Zhu2005_13	4	1	LRN	root number	4.19	10.2	nc005-umc66a	RIL(160)	B73 × Mo17	CIM	RFLP, SSR, ISOZYME	[130]
	Zhu2005_2	1	1	LRL	Root length	3.36	4.04	csu164a-phi055	RIL(160)	B73 × Mo17	CIM	RFLP, SSR, ISOZYME	[130]
	Zhu2005_3	2	1	LRL	Root length	4.73	9.98	nc003-umc36b	RIL(160)	B73 × Mo17	CIM	RFLP, SSR, ISOZYME	[130]
	Zhu2005_4	3	1	LRL	Root length	5.27	3.97	bn16.16-umc17	RIL(160)	B73 × Mo17	CIM	RFLP, SSR, ISOZYME	[130]
	Zhu2005_5	6	1	LRL	Root length	3.3	4.85	phi070-umc62	RIL(160)	B73 × Mo17	CIM	RFLP, SSR, ISOZYME	[130]
	Zhu2005_6	8	1	LRN	root number	4.25	5.38	bn17.08a-phi121	RIL(160)	B73 × Mo17	CIM	RFLP, SSR, ISOZYME	[130]
	Zhu2005_7	2	1	LRL	Root length	3.86	10.4	umc131-nc003	RIL(160)	B73 × Mo17	CIM	RFLP, SSR, ISOZYME	[130]
	Zhu2005_8	3	1	LRL	Root length	5.33	10.7	bn15.37-umc60	RIL(160)	B73 × Mo17	CIM	RFLP, SSR, ISOZYME	[130]
	Zhu2005_9	4	1	LRL	Root length	3.92	6.82	umc52-npi449b	RIL(160)	B73 × Mo17	CIM	RFLP, SSR, ISOZYME	[130]
	Zhu2005b_1	5	1	RHLP	Root length	5.86	9.6	npi409/nc007	RIL(169)	B73 × Mo17	CIM	RFLP, SSR, ISOZYME	[131]
	Zhu2005b_2	5	1	RHL	Root length	4.55	14.7	npi409/nc007	RIL(169)	B73 × Mo17	CIM	RFLP, SSR, ISOZYME	[131]
	Zhu2005b_3	4	1	RHL	Root length	3.27	8.6	php20725a/umc31a	RIL(169)	B73 × Mo17	CIM	RFLP, SSR, ISOZYME	[131]
	Zhu2005b_4	8	1	RHL	Root length	3.31	8.6	phi119/umc124	RIL(169)	B73 × Mo17	CIM	RFLP, SSR, ISOZYME	[131]
	Zhu2005b_5	9	1	RHL	Root length	4.04	10.4	csu093/bn114.28	RIL(169)	B73 × Mo17	CIM	RFLP, SSR, ISOZYME	[131]

## Sheet: Table S2.
Table S2 Different categories of root traits considered during the present study
S.No.	Abbrevation	full form	Category	No. of QTLs involved			Categories	No. of QTLs
1	AA	Area of arenchyma	Root Area	1			Root angle (RA)	23	2.50818
2	AF	Arenchyma Formation in roots	Root formation	17			Root Area (Rar)	20	2.18103
3	APA	Acid phosphatase Assay	Root Enzyme assay	15			Root cell percentage (RCP)	2	0.218103
4	ARF	Adventious root formation	Root formation	6			Root density (RDs)	19	2.07197
5	AXRL	Axile Root length	Root length	33			Root diameter (RD)	64	6.97928
6	AXRN	Axile Root Number	root number	14			Root Enzyme assay (REA)	22	2.39913
7	BRD	brace-root diameter	Root diameter	21			Root formation (RF)	23	2.50818
8	BRDW	brace-root dry weight	Root weight	19			Root H+ (RH+)	29	3.16249
9	BRDWP	brace-root dry weight percentage	Root weight	6			Root length (RL)	295	32.1701
10	BRFW	brace-root fresh weight	Root weight	12			Root number (RN)	161	17.5573
11	BRFWP	brace-root fresh weight percentage	Root weight	9			Root Lodging (RLD)	3	0.327154
12	BRN	Brace Root Number	root number	9			Root strength (RS)	35	3.81679
13	BRR	Brace Root radius	Root diameter	2			Root Tier number (RTN)	21	2.29008
14	BRSA	Brace Root surface Area	Root Area	6			Root Volume (RV)	10	1.09051
15	BRTL	Brace-root total length	Root length	6			Root weight (RW)	190	20.7197
16	BRTN	brace-root tier number	Root tier number	21				917
17	BRV	Brace Root Volume	Root Volume	4
18	CAP	Cortical Cell percent	Root cell percentage	2
19	CL	Coleorhiza length	Root length	10
20	CRA	Crown Root Angle	Root Angle	12
21	CRD	Crown Root Diameter	Root diameter	17
22	CRL	Crown Root Length	Root length	25
23	CRN	Crown Root Number	root number	47
24	DLRA	Distance of LR appearance from the root tip	Root length	2
25	Erax	elongation rate of axile root	Root length	3
26	HRP	H+ release for P absorption	Root H+	29
27	Klat	rate constant for lateral root elongation	Root length	1
28	kLat/ERAx	ratio (kLat/ERAx)	Root length	1
29	LLat/Lax	their ratio of LLat/Lax	Root length	3
30	LRD	Lateral root density	Root density	19
31	LRL	Lateral root length	Root length	53
32	LRN	Lateral roots number	root number	27
33	PAL	Axile and lateral length	Root length	2
34	PrAXD	primary Axile root Diameter	Root diameter	5
35	PrAXL	primary Axile root length	Root length	5
36	PRDW	Primary Dry Root Weight	Root weight	2
37	PRL	primary root length	Root length	42
38	PrLRD	primary Lateral Diameter	Root diameter	4
39	PrLRL	primary Lateral Root length	Root length	8
40	PRW	Primary Root Weight	Root weight	3
41	R1D	Primary Root Diameter	Root diameter	7
42	R1W	Dry weight of the primary root	Root weight	9
43	R2W	dry weight of the adventitious roots	Root weight	10
44	RA	Root Angle	Root Angle	11
45	RAP	Relative Acid Phosphatase	Root Enzyme assay	7
46	RD	Root Diameter	Root diameter	3
47	RDW	Root Dry Weight	Root weight	75
48	RFN	relative fibrous root number	root number	7
49	RFW	Root Fresh Weight	Root weight	25
50	RHL	Root Hair length	Root length	4
51	RHLP	Root Hair length Plasticity	Root length	1
52	RL	Root length	Root length	53
53	RLO	Root Lodging	Root Lodging	3
54	RN	adventitious root number	root number	10
55	RRDW	Relative RDW	Root weight	8
56	RTN	Root Tip Number	root number	9
57	RTW	relative topsoil root dry weight	Root weight	8
58	RV	Root Volume	Root Volume	6
59	RXSA	Root cross-sectional area	Root Area	1
60	SAL	Axile and lateral root length	Root length	2
61	SAXRD	Secondary Axile Root Diameter	Root diameter	1
62	SAXRL	Secondary Axile Root Length	Root length	3
63	SAXRN	Secondary Axile Root Number	root number	5
64	SLP	Seminal Propotion	Root length	2
65	SLRD	Secondary Lateral Root Diameter	Root diameter	3
66	SLRL	Secondary Lateral Root Length	Root length	4
67	SRD	Seminal Root Diameter	Root diameter	1
68	SRL	Seminal Root Length	Root length	28
69	SRN	Seminal root number	root number	33
70	SRW	Seminal Root Weight	Root weight	4
71	TLP	Lateral propotion	Root length	2
72	TRL	total adventitious root length on the soil surface	Root length	2
73	TRSA	Total root surface area	Root Area	10
74	TSTA	Total Stele Area	Root Area	2
75	VRPR	Vertical Root pulling Resistance	Root strength	35
			Total	917

## Sheet: Table S3.
Table S3 The major root traits and its proportion in QTLs projection
	MQTL1.1	MQTL1.2	MQTL1.3	MQTL1.4	MQTL1.5	MQTL1.6	MQTL2.1	MQTL2.2	MQTL2.3	MQTL2.4	MQTL2.5	MQTL2.6	MQTL2.7	MQTL3.1	MQTL3.2	MQTL3.3	MQTL3.4	MQTL3.5	MQTL3.6	MQTL3.7	MQTL3.8	MQTL4.1	MQTL4.2	MQTL4.3	MQTL4.4	MQTL4.5	MQTL4.6	MQTL4.7	MQTL4.8	MQTL4.9	MQTL4.10	MQTL5.1	MQTL5.2	MQTL5.3	MQTL5.4	MQTL5.5	MQTL5.6	MQTL5.7	MQTL5.8	MQTL5.9	MQTL5.10	MQTL6.1	MQTL6.2	MQTL6.3	MQTL6.4	MQTL6.5	MQTL6.6	MQTL6.7	MQTL6.8
Trait category	1	2	3	4	5	6	7	8	9	10	11	12	13	14	15	16	17	18	19	20	21	22	23	24	25	26	27	28	29	30	31	32	33	34	35	36	37	38	39	40	41	42	43	44	45	46	47	48	49
Root angle (RA)	1	0	0	2	0	0	0	1	0	1	0	0	0	0	0	0	0	0	0	3	0	0	0	0	0	0	0	0	0	0	1	0	0	0	0	0	0	0	1	0	0	0	0	0	1	0	0	0	1
Root Area (Rar)	0	0	0	0	1	0	0	0	0	0	0	1	0	2	0	1	0	0	0	0	0	0	0	0	0	0	0	0	0	1	1	1	0	0	0	2	0	0	1	0	0	0	1	0	0	0	0	0	0
Root cell percentage (RCP)	0	0	0	0	0	0	0	0	0	0	0	0	0	0	0	0	0	0	0	0	0	0	0	0	0	0	0	0	0	0	0	0	0	0	0	0	0	0	0	0	0	0	0	0	1	0	0	0	0
Root density (RDs)	0	0	0	2	0	0	0	0	1	1	1	0	0	0	1	0	0	0	0	1	0	4	0	0	1	0	0	0	1	0	0	0	0	1	0	0	1	0	0	1	0	1	0	0	0	0	1	0	0
Root diameter (RD)	4	2	1	0	0	0	4	1	1	0	0	0	1	1	0	0	1	0	1	0	0	0	1	0	1	0	0	0	0	1	1	1	0	0	2	0	2	0	0	0	1	1	0	1	3	0	0	0	0
Root Enzyme assay (REA)	2	2	0	0	0	0	0	2	0	0	0	0	0	0	0	0	1	0	1	0	0	0	0	0	1	0	0	0	0	0	0	0	0	0	1	0	0	0	0	0	0	0	0	0	0	0	0	0	0
Root formation (RF)	0	0	0	0	0	0	0	0	0	0	0	0	2	0	0	0	0	0	0	0	0	0	0	0	0	0	0	0	0	0	0	0	0	0	0	0	0	0	0	0	0	0	0	0	0	0	0	0	0
Root H+ (RH+)	0	0	0	0	0	0	2	2	0	0	0	0	0	0	0	3	0	1	1	0	0	0	0	0	0	0	0	0	0	0	0	2	0	1	1	0	0	0	0	0	0	0	2	1	0	0	0	0	0
Root length (RL)	13	6	1	5	5	0	6	1	3	9	7	6	4	2	2	1	2	9	4	5	0	4	4	2	3	1	2	2	1	1	2	3	5	3	5	0	1	2	3	0	3	3	3	4	2	3	1	2	2
Root number (RN)	11	1	2	2	3	3	3	6	0	4	0	4	1	2	1	0	1	7	3	5	0	1	2	2	0	0	4	1	0	1	0	0	0	1	0	1	2	1	3	0	1	4	1	3	3	0	0	0	0
Root Lodging (RLD)	0	0	0	0	0	1	0	0	0	0	0	0	0	0	0	0	0	0	0	0	1	0	0	0	0	0	0	0	0	0	0	0	0	0	0	0	0	0	0	0	0	0	0	0	0	0	0	0	0
Root strength (RS)	3	3	1	0	0	0	0	0	0	1	0	0	0	2	0	0	0	0	0	0	0	4	3	0	0	0	0	0	0	0	0	0	0	0	0	0	0	0	0	0	0	1	0	1	0	0	0	0	0
Root Tier number (RTN)	0	0	0	1	0	0	0	1	2	0	0	0	0	1	0	0	0	0	0	0	0	0	0	0	0	0	0	0	0	0	0	0	0	0	0	2	0	0	0	0	0	0	0	0	1	0	0	0	0
Root Volume (RV)	1	0	0	0	1	0	0	0	0	0	0	0	0	2	0	0	0	0	0	0	0	0	0	0	0	0	0	0	0	0	0	1	0	0	0	0	0	0	0	1	0	0	0	0	0	0	0	0	0
Root weight (RW)	7	1	0	1	2	1	1	0	0	1	1	2	1	9	1	0	2	2	1	1	1	3	2	1	0	1	0	1	1	2	1	5	0	9	4	0	8	0	0	0	0	2	2	2	2	1	2	0	0
Total QTLs projected	42	15	5	13	12	5	16	14	7	17	9	13	9	21	5	5	7	19	11	15	2	16	12	5	6	2	6	4	3	6	6	13	5	15	13	5	14	3	8	2	5	12	9	12	13	4	4	2	3
Associate trait categories	8	6	4	6	5	3	5	7	4	6	3	4	5	8	4	3	5	4	6	5	2	5	5	3	4	2	2	3	3	5	5	6	1	5	5	3	5	2	4	2	3	6	5	6	7	2	3	1	2
	RA,RD,REA,RL,RN,RS,RVT,RW	RD,REA,RL,RN,RS,RW	RD,RL,RN,RS	RA,RDT,RL,RN,RTN,RW	RAR,RL,RN,RVT,RW	RN,RLD,RW	RD,RH+,RL,RN,RW	RA,RD,REA,RH+,RL,RN,RTN	RDT,RD,RL,RTN	RA,RDT,RL,RN,RS,RW	RDT,RL,RW	RAR,RL,RN,RW	RD,RF,RL,RN,RW	RAR,RD,RL,RN,RS,RTN,RVT,RW	RDT,RL,RN,RW	RAR,RH+,RL	RD,REA,RL,RN,RW	RH+,RL,RN,RW	RD,REA,RH+,RL,RN,RW	RA,RDT,RL,RN,RW	RLD,RW	RDT,RL,RN,RS,RW	RD,RL,RN,RS,RW	RL,RN,RW	RDT,RD,REA,RL	RL,RW	RL,RN	RL,RN,RW	RDT,RL,RW	RAR,RD,RL,RN,RW	RA,RAR,RD,RL,RW	RAR,RD,RH+,RL,RVT,RW	RL	RDT,RH+,RL,RN,RW	RD,REA,RH+,RL,RW	RAR,RN,RTN	RDT,RD,RL,RN,RW	RL,RN	RA,RAR,RL,RN	RDT,RVT	RD,RL,RN	RDT,RD,RL,RN,RS,RW	RAR,RH+,RL,RN,RW	RD,RH+,RL,RN,RS,RW	RA,RCP,RD,RL,RN,RTN,RW	RL,RW	RDT,RL,RW	RL	RA,RL
[truncated: 21 more columns]

## Sheet: Table S4
Table S4 Summary of GWAS considered during the present study
Germplasm (size)	Marker types	Number of markers	Environment	References
USDA (384)	SNP	681257	USA	[132]
508	SNP	542796	china	[133]
80	SNP	1490007	china	[134]
421	SNP	1.25M	china	[135]
316	SNP	140421	china	[136]
508	SNP	558629	china	[137]
359	SNP	556809	china	[138]
BGEM panel (226)	SNP	955690	china	[139]
209	SNP	56110	china	[140]
305	SNP	56110	china	[141]

## Sheet: Table S5.
Table S5 MQTLsvalidated with GWAS-based MTAs
Reference	MTA/SNP name	Chromosome	Physical positions	Trait	MQTL name	CGs reported in the GWAS	Gene name of CG	root trait	category of root trait
[133]	S2_3105910	2	3105910	DIA	MQTL2.1	NA	NA	primary root Diameter	RD
[133]	S2_3106026	2	3106026	DIA	MQTL2.1	NA	NA	primary root Diameter	RD
[133]	S2_3106027	2	3106027	DIA	MQTL2.1	NA	NA	primary root Diameter	RD
[133]	S2_2811155	2	2811155	DIA	MQTL2.1	NA	NA	primary root Diameter	RD
[133]	S2_3181711	2	3181711	DIA	MQTL2.1	NA	NA	primary root Diameter	RD
[133]	S2_3181719	2	3181719	DIA	MQTL2.1	NA	NA	primary root Diameter	RD
[133]	S2_3106182	2	3106182	DIA	MQTL2.1	NA	NA	primary root Diameter	RD
[133]	S2_3106516	2	3106516	DIA	MQTL2.1	NA	NA	primary root Diameter	RD
[133]	S2_3097857	2	3097857	DIA	MQTL2.1	NA	NA	primary root Diameter	RD
[133]	S2_3104647	2	3104647	DIA	MQTL2.1	NA	NA	primary root Diameter	RD
[133]	S2_2540702	2	2540702	DIA	MQTL2.1	NA	NA	primary root Diameter	RD
[133]	S2_2593357	2	2593357	DIA	MQTL2.1	NA	NA	primary root Diameter	RD
[133]	S2_3106513	2	3106513	DIA	MQTL2.1	NA	NA	primary root Diameter	RD
[133]	S2_2628047	2	2628047	DIA	MQTL2.1	NA	NA	primary root Diameter	RD
[133]	S2_5836126	2	5836126	DIA	MQTL2.2	NA	NA	primary root Diameter	RD
[133]	S2_5836127	2	5836127	DIA	MQTL2.2	NA	NA	primary root Diameter	RD
[133]	S2_5836129	2	5836129	DIA	MQTL2.2	NA	NA	primary root Diameter	RD
[133]	S2_5836131	2	5836131	DIA	MQTL2.2	NA	NA	primary root Diameter	RD
[133]	S2_6172579	2	6172579	DIA	MQTL2.2	NA	NA	primary root Diameter	RD
[133]	S2_6333501	2	6333501	DIA	MQTL2.2	NA	NA	primary root Diameter	RD
[133]	S2_6460559	2	6460559	DIA	MQTL2.2	NA	NA	primary root Diameter	RD
[133]	S2_6471845	2	6471845	DIA	MQTL2.2	NA	NA	primary root Diameter	RD
[133]	S2_6177436	2	6177436	DIA	MQTL2.2	NA	NA	primary root Diameter	RD
[133]	S2_6466394	2	6466394	DIA	MQTL2.2	NA	NA	primary root Diameter	RD
[133]	S2_12253075	2	12253075	DIA	MQTL2.2	NA	NA	primary root Diameter	RD
[133]	S2_6458690	2	6458690	DIA	MQTL2.2	NA	NA	primary root Diameter	RD
[133]	S2_6471718	2	6471718	DIA	MQTL2.2	NA	NA	primary root Diameter	RD
[133]	S2_6355263	2	6355263	DIA	MQTL2.2	NA	NA	primary root Diameter	RD
[133]	S2_6177736	2	6177736	DIA	MQTL2.2	NA	NA	primary root Diameter	RD
[133]	S2_9315360	2	9315360	DIA	MQTL2.3	NA	NA	primary root Diameter	RD
[133]	S2_12011959	2	12011959	DIA	MQTL2.4	NA	NA	primary root Diameter	RD
[133]	S2_49707173	2	49707173	DIA	MQTL2.7	NA	NA	primary root Diameter	RD
[133]	S3_2767231	3	2767231	DIA	MQTL3.1	NA	NA	primary root Diameter	RD
[133]	S4_18676302	4	18676302	RDW	MQTL4.8	NA	NA	Root dry weight	RDW
[134]	S4_5149255	4	5149255	RSR	MQTL4.2	GRMZM2G161169	uncharacterized protein	root shoot ratio	RL
[135]		2	2610094	SUA	MQTL2.1	Zm00001d023292	Trigger factor-like protein TIG Chloroplast	Surface area	RAr
[135]		2	2564296	RBN	MQTL2.1	Zm00001d001901	Reticulon-like protein B11	Root Branching number	RN
[135]		5	7141374	SUA	MQTL5.5	Zm00001d001900	Probable cysteine protease RD21B	Surface area	RAr
[135]		7	58218452	RBN, SUA	MQTL7.7	Zm00001d013252	60 S ribosomal protein L13a-1	Root Branching number, root surface area	RN, Rar
[135]		10	2246081	RDW	MQTL10.1	Zm00001d019766	RING/U-box superfamily protein	Root dry weight	RDW
[136]	chr6.S_9505039	6	9505039	WIDTH_MAX	MQTL6.1	NA	NA	Maximum width of the root system	RD
[136]	chr7.S_22583039	7	22583039	RTP_COUNT	MQTL7.6	NA	NA	Number of root tip paths	RN
[136]	chr7.S_79266199	7	79266199	ANG_BTM	MQTL7.7	NA	NA	Root bottom angle	RA
[136]	chr7.S_79266199	7	79266199	ANG_TOP	MQTL7.7	NA	NA	Root top angle	RA
[136]	chr7.S_79485661	7	79485661	ANG_TOP	MQTL7.7	NA	NA	Root top angle	RA
[137]	SNP_1_5680658	1	5680658	CRN	MQTL1.1	NA	NA	Crown root number	RN
[137]	SNP_1_14347684	1	14347684	CRA	MQTL1.3	NA	NA	Crown root angle	RA
[137]	SNP_1_14808646	1	14808646	CRN	MQTL1.3	NA	NA	Crown root number	RN
[137]	SNP_2_6480998	2	6480998	CRA	MQTL2.2	NA	NA	Crown root angle	RA
[137]	SNP_3_120490606	3	120490606	CRD	MQTL3.8	NA	NA	Crown root Diameter	RD
[137]	SNP_4_16441465	4	16441465	CRA	MQTL4.7	NA	NA	Crown root angle	RA
[137]	SNP_4_14699281	4	14699281	CRD	MQTL4.7	NA	NA	Crown root Diameter	RD
[137]	SNP_4_19005533	4	19005533	CRN	MQTL4.8	NA	NA	Crown root number	RN
[137]	SNP_4_26059605	4	26059605	CRA	MQTL4.9	Zm00001eb170950	peptide transporter PTR2, putative, expressed	Crown root angle	RA
[137]	SNP_4_26119510	4	26119510	CRA	MQTL4.9	Zm00001eb170970	Thioesterase superfamily protein	Crown root angle	RA
[137]	SNP_4_26870903	4	26870903	CRD	MQTL4.9	NA	NA	Crown root Diameter	RD
[137]	SNP_5_30382427	5	30382427	CRA	MQTL5.10	NA	NA	Crown root angle	RA
[137]	SNP_5_32046071	5	32046071	CRA	MQTL5.10	Zm00001eb222550	translin, putative, expressed	Crown root angle	RA
[137]	SNP_5_32046071	5	32046071	CRA	MQTL5.10	Zm00001eb222560	peroxidase precursor, putative, expressed	Crown root angle	RA
[137]	SNP_5_32022323	5	32022323	CRN	MQTL5.10	NA	NA	Crown root number	RN
[137]	SNP_5_23384783	5	23384783	CRD	MQTL5.2	NA	NA	Crown root Diameter	RD
[137]	SNP_5_6923945	5	6923945	CRA	MQTL5.5	NA	NA	Crown root angle	RA
[137]	SNP_5_7692310	5	7692310	CRD	MQTL5.6	NA	NA	Crown root Diameter	RD
[137]	SNP_5_11107982	5	11107982	CRA	MQTL5.8	NA	NA	Crown root angle	RA
[137]	SNP_6_13388202	6	13388202	CRA	MQTL6.3	NA	NA	Crown root angle	RA
[137]	SNP_6_61112277	6	61112277	CRN	MQTL6.4	NA	NA	Crown root number	RN
[137]	SNP_6_56950463	6	56950463	CRN	MQTL6.5	NA	NA	Crown root number	RN
[137]	SNP_6_105600792	6	105600792	CRN	MQTL6.7	NA	NA	Crown root number	RN
[137]	SNP_7_3141446	7	3141446	CRA	MQTL7.1	NA	NA	Crown root angle	RA
[137]	SNP_7_175781987	7	175781987	CRN	MQTL7.2	NA	NA	Crown root number	RN
[137]	SNP_7_10166816	7	10166816	CRD	MQTL7.3	Zm00001eb331960	beta-galactosidase precursor, putative, expressed	Crown root Diameter	RD
[137]	SNP_7_10115216	7	10115216	CRN	MQTL7.3	NA	NA	Crown root number	RN
[137]	SNP_7_11192612	7	11192612	CRD	MQTL7.4	NA	NA	Crown root Diameter	RD
[137]	SNP_7_22562158	7	22562158	CRA	MQTL7.6	NA	NA	Crown root angle	RA
[137]	SNP_7_22596665	7	22596665	CRA	MQTL7.6	NA	NA	Crown root angle	RA
[137]	SNP_7_20212696	7	20212696	CRN	MQTL7.6	NA	NA	Crown root number	RN
[137]	SNP_7_59827698	7	59827698	CRA	MQTL7.7	NA	NA	Crown root angle	RA
[137]	SNP_7_60321465	7	60321465	CRA	MQTL7.7	NA	NA	Crown root angle	RA
[137]	SNP_7_80129914	7	80129914	CRN	MQTL7.7	NA	NA	Crown root number	RN
[137]	SNP_9_7180107	9	7180107	CRD	MQTL9.1	NA	NA	Crown root Diameter	RD
[137]	SNP_10_18942728	10	18942728	CRN	MQTL10.5	NA	NA	Crown root number	RN
[138]	chr10.S_4090245	10	4090245	BRA	MQTL10.2	GRMZM2G101928	cytochrome P450, family 716, subfamily A, polypeptide 1	Brace root angle	RA
[139]	S1_9992325	1	9992325	TNR	MQTL1.2	NA	NA	total number of roots	RN
[139]	S2_5836079	2	5836079	NWA	MQTL2.2	NA	NA	root network area.	Rar
[139]	S2_5836079	2	5836079	LRL	MQTL2.2	NA	NA	Lateral root length	RL
[139]	S2_5836079	2	5836079	MED	MQTL2.2	NA	NA	medain of root length	RL
[139]	S2_5836079	2	5836079	TRL	MQTL2.2	NA	NA	total root length	RL
[139]	S2_5836079	2	5836079	TNR	MQTL2.2	NA	NA	total number of roots	RN
[139]	S3_5849337	3	5849337	TNR	MQTL3.5	GRMZM2G470914	Receptor-like serine/threonine-protein kinase ALE2	total number of roots	RN
[139]	S7_52000889	7	52000889	PRL	MQTL7.7	GRMZM2G064601	Hypothetical protein	Primary root length	RL
[139]	S7_53690180	7	53690180	PRL	MQTL7.7	NA	NA	Primary root length	RL
[139]	S7_56713802	7	56713802	PRL	MQTL7.7	NA	NA	Primary root length	RL
[140]	PZE-109007607	9	8228045	SRL	MQTL9.1	GRMZM2G403740	UDP-glycosyltransferase 73D1	Seminal root length	RL
[142]	PZE-106031841	6	74462121	RCaS	MQTL6.5	NA	NA	root calcium concentration under salt stress
[142]	PZE-108003004	8	3240838	RCaC	MQTL8.2	NA	NA	root calcium concentration under control

## Sheet: Table S6.
Table S6 summary of CGs mined in hcMQTL regions
Gene stable ID	Chromosome/scaffold name	Gene start (bp)	Gene end (bp)	GO term name	GO domain	Interpro Short Description	Interpro Description
MQTL1.1
Zm00001eb001940	1	5563658	5568308	ATP binding	molecular_function	Prot_kinase_dom	Protein kinase domain
Zm00001eb001950	1	5615012	5616448	integral component of membrane	cellular_component	CAAD_dom	Cyanobacterial aminoacyl-tRNA synthetase, CAAD domain
Zm00001eb001960	1	5651777	5652845
Zm00001eb001970	1	5651845	5652735	integral component of membrane	cellular_component	ATP-synth_Z	Putative ATP-synthase-associated protein
Zm00001eb001980	1	5655021	5657414	integral component of membrane	cellular_component	TMEM42	Transmembrane protein 42
Zm00001eb001990	1	5659149	5666171	regulation of transcription, DNA-templated	biological_process	NAC-dom	NAC domain
Zm00001eb002000	1	5743584	5766324	zinc ion binding	molecular_function	ELM2_dom	ELM2 domain
MQTL1.2
Zm00001eb003490	1	9282197	9289488	integral component of membrane	cellular_component	ABC_transporter-like_ATP-bd	ABC transporter-like, ATP-binding domain
Zm00001eb003510	1	9340660	9347192	methyltransferase activity	molecular_function	Methyltransf_12	Methyltransferase type 12
Zm00001eb003520	1	9386888	9389574	serine-type endopeptidase activity	molecular_function	Peptidase_S8/S53_dom	Peptidase S8/S53 domain
Zm00001eb003530	1	9412266	9419447	ATP binding	molecular_function	Cys-tRNA/MSH_ligase	Cysteinyl-tRNA synthetase/mycothiol ligase
Zm00001eb003540	1	9423681	9428283	transferase activity	molecular_function	DUF3741	Domain of unknown function DUF3741
Zm00001eb003550	1	9483547	9565925	regulation of actin filament polymerization	biological_process	Cytoplasmic_FMR1-int	Cytoplasmic FMR1-interacting
Zm00001eb003560	1	9530493	9531449
Zm00001eb003570	1	9556542	9557259	RNA binding	molecular_function	Ribosomal_S19	Ribosomal protein S19/S15
Zm00001eb003580	1	9572976	9579961			DUF4487	Protein of unknown function DUF4487
Zm00001eb003590	1	9573057	9573905	apoplast	cellular_component	Dirigent	Dirigent protein
Zm00001eb003600	1	9666328	9668547	glycosyltransferase activity	molecular_function	Exostosin	Exostosin-like
Zm00001eb003610	1	9681997	9684249	Golgi apparatus	cellular_component	Exostosin	Exostosin-like
Zm00001eb003620	1	9711153	9713316	glycosyltransferase activity	molecular_function	Exostosin	Exostosin-like
Zm00001eb003630	1	9716960	9719094	glycosyltransferase activity	molecular_function	Exostosin	Exostosin-like
Zm00001eb003650	1	9770696	9773193	glycosyltransferase activity	molecular_function	Exostosin	Exostosin-like
Zm00001eb003660	1	9816090	9819649	protein binding	molecular_function	Prot_kinase_dom	Protein kinase domain
Zm00001eb003670	1	9922122	9932704	glycosyltransferase activity	molecular_function	Glyco_trans_14	Glycosyl transferase, family 14
Zm00001eb003680	1	9963642	9966321	protein binding	molecular_function	Armadillo	Armadillo
Zm00001eb003690	1	9997481	10000557	protein binding	molecular_function	Ankyrin_rpt	Ankyrin repeat
Zm00001eb003700	1	10041312	10045344	zinc ion binding	molecular_function	Znf_RING	Zinc finger, RING-type
Zm00001eb003710	1	10051001	10051518
Zm00001eb003720	1	10053505	10054331	ubiquitin-like protein transferase activity	molecular_function	Atg3/Atg10	Ubiquitin-like-conjugating enzyme Atg3/Atg10
Zm00001eb003730	1	10086538	10088673	integral component of membrane	cellular_component	MIP	Major intrinsic protein
Zm00001eb003740	1	10094872	10097736
Zm00001eb003750	1	10193332	10194462	cell division	biological_process	Cyclin-dep_kinase_reg-sub	Cyclin-dependent kinase, regulatory subunit
Zm00001eb003760	1	10197232	10201491	2 iron, 2 sulfur cluster binding	molecular_function	PaO	Pheophorbide a oxygenase
MQTL1.4
Zm00001eb007240	1	21612797	21617624	mitochondrion	cellular_component	Ribosome/NADH_DH	Ribosomal protein/NADH dehydrogenase domain
Zm00001eb007250	1	21621148	21624896	integral component of membrane	cellular_component	SNARE	SNARE
Zm00001eb007270	1	21625306	21627313
Zm00001eb007280	1	21627751	21630805	protein binding	molecular_function	BTB/POZ_dom	BTB/POZ domain
Zm00001eb007290	1	21635185	21639923	DNA binding	molecular_function
Zm00001eb007300	1	21648159	21653025	nucleus	cellular_component	Rfa2	Replication factor A protein 3
Zm00001eb007310	1	21693058	21711680	integral component of membrane	cellular_component	CASP_dom	Casparian strip membrane protein domain
Zm00001eb007320	1	21734587	21735231
Zm00001eb007330	1	21756736	21760748	regulation of transcription, DNA-templated	biological_process	AP2/ERF_dom	AP2/ERF domain
Zm00001eb007340	1	21760843	21761211	regulation of transcription, DNA-templated	biological_process	AP2/ERF_dom	AP2/ERF domain
Zm00001eb007350	1	21761258	21762775	regulation of transcription, DNA-templated	biological_process	AP2/ERF_dom	AP2/ERF domain
Zm00001eb007360	1	21762903	21763145	regulation of transcription, DNA-templated	biological_process	AP2/ERF_dom	AP2/ERF domain
Zm00001eb007370	1	21787133	21787486	regulation of transcription, DNA-templated	biological_process	AP2/ERF_dom	AP2/ERF domain
Zm00001eb007380	1	21788449	21788907	DNA-binding transcription factor activity	molecular_function	AP2/ERF-transcript_factor	AP2/ERF transcription factor ERF/PTI6
Zm00001eb007390	1	21788939	21790195	regulation of transcription, DNA-templated	biological_process	AP2/ERF_dom	AP2/ERF domain
Zm00001eb007400	1	21790238	21791074	regulation of transcription, DNA-templated	biological_process	AP2/ERF_dom	AP2/ERF domain
Zm00001eb007410	1	21791904	21792922	regulation of transcription, DNA-templated	biological_process	AP2/ERF_dom	AP2/ERF domain
Zm00001eb007420	1	21825964	21826872	regulation of transcription, DNA-templated	biological_process	AP2/ERF_dom	AP2/ERF domain
Zm00001eb007430	1	21826954	21827712	regulation of transcription, DNA-templated	biological_process	AP2/ERF_dom	AP2/ERF domain
MQTL1.5
Zm00001eb008550	1	25805646	25809878	integral component of membrane	cellular_component	SecY/SEC61-alpha	SecY/SEC61-alpha family
Zm00001eb008560	1	25886810	25887337	translation	biological_process	Ribosomal_L44e	Ribosomal protein L44e
Zm00001eb008570	1	25895013	25904590
Zm00001eb008580	1	25937678	25945369
Zm00001eb008590	1	25946337	25951186	integral component of membrane	cellular_component	Mitochondrial_sb/sol_carrier	Mitochondrial substrate/solute carrier
Zm00001eb008600	1	25953039	25954064
Zm00001eb008610	1	26099008	26111074	proton-transporting ATP synthase activity, rotational mechanism	molecular_function	ATP_synth_F1_gsu	ATP synthase, F1 complex, gamma subunit
Zm00001eb008620	1	26192565	26198909	nucleus	cellular_component	RIK/BLOM7	KH domain containing protein RIK/BLOM7
Zm00001eb008630	1	26281990	26285480	nucleus	cellular_component	NA-bd_OB_tRNA	OB-fold nucleic acid binding domain, AA-tRNA synthetase-type
Zm00001eb008640	1	26289403	26293935	chloroplast outer membrane	cellular_component	DGDG1/2	Digalactosyldiacylglycerol synthase 1/2
Zm00001eb008650	1	26366285	26374017
Zm00001eb008660	1	26374316	26379575	Golgi apparatus	cellular_component	Sugar_P_trans_dom	Sugar phosphate transporter domain
MQTL2.1
Zm00001eb066790	2	2788015	2789859	integral component of membrane	cellular_component	Phytol/farnesol_kinase	Phytol/farnesol kinase
Zm00001eb066800	2	2825553	2830197	peptidase activity	molecular_function	OTU_dom	OTU domain
Zm00001eb066810	2	2831755	2838745	retrograde transport, endosome to Golgi	biological_process	Rgp1	Reduced growth phenotype protein 1
Zm00001eb066820	2	2838265	2840296	cytoplasmic translational elongation	biological_process	Ribosomal_L12/P1/P2	Ribosomal protein L12/P1/P2 family
Zm00001eb066830	2	2841408	2845016	cysteine-type peptidase activity	molecular_function	Granulin	Granulin
Zm00001eb066840	2	2886268	2890822	integral component of membrane	cellular_component	Reticulon	Reticulon
Zm00001eb066850	2	2911896	2915015	cytoplasm	cellular_component	PLipase/COase/thioEstase	Phospholipase/carboxylesterase/thioesterase
Zm00001eb066860	2	2915350	2918621	hydrolase activity	molecular_function	PLipase/COase/thioEstase	Phospholipase/carboxylesterase/thioesterase
Zm00001eb066870	2	2919662	2922709
Zm00001eb066880	2	2922762	2927275	protein binding	molecular_function	EH_dom	EH domain
Zm00001eb066890	2	2965929	2966902	nucleus	cellular_component	AP2/ERF_dom	AP2/ERF domain
Zm00001eb066900	2	2967234	2971603	metal ion binding	molecular_function
Zm00001eb066910	2	2971783	2975610	integral component of membrane	cellular_component	AOX	Alternative oxidase
Zm00001eb066920	2	3041700	3045505	alternative oxidase activity	molecular_function	AOX	Alternative oxidase
Zm00001eb066930	2	3056014	3057522
Zm00001eb066940	2	3062476	3065036	ATP binding	molecular_function	UBQ-conjugat_E2	Ubiquitin-conjugating enzyme E2
Zm00001eb066950	2	3066447	3071166	nucleus	cellular_component	Actin	Actin family
Zm00001eb066960	2	3075300	3076727	metal ion binding	molecular_function	HMA_dom	Heavy metal-associated domain, HMA
Zm00001eb066970	2	3078578	3081708
Zm00001eb066980	2	3170359	3175414	protein binding	molecular_function	F-box_dom	F-box domain
Zm00001eb066990	2	3176554	3181867	protein binding	molecular_function	F-box_dom	F-box domain
Zm00001eb067000	2	3249953	3261488	protein binding	molecular_function	F-box_dom	F-box domain
Zm00001eb067010	2	3268089	3273396	protein binding	molecular_function	F-box_dom	F-box domain
Zm00001eb067030	2	3285151	3285660
Zm00001eb067040	2	3285398	3288154	metal ion binding	molecular_function	Oxoglu/Fe-dep_dioxygenase	Oxoglutarate/iron-dependent dioxygenase
Zm00001eb067060	2	3323816	3325638	metal ion binding	molecular_function	Oxoglu/Fe-dep_dioxygenase	Oxoglutarate/iron-dependent dioxygenase
Zm00001eb067080	2	3330434	3341636	cytoplasm	cellular_component	FERM_domain	FERM domain
Zm00001eb067090	2	3342370	3343068	extracellular region	cellular_component	Dirigent	Dirigent protein
MQTL2.2
Zm00001eb068540	2	5770048	5777741	ubiquitin protein ligase activity	molecular_function	Znf_RING	Zinc finger, RING-type
Zm00001eb068550	2	5893895	5900903	nucleus	cellular_component	ERCC4_domain	ERCC4 domain
Zm00001eb068560	2	5932470	5933450	integral component of membrane	cellular_component
Zm00001eb068570	2	5973892	5977963	protein ubiquitination	biological_process	Znf_UBP	Zinc finger, UBP-type
Zm00001eb068580	2	6027648	6031578	ATP binding	molecular_function	Carb_kinase_FGGY	Carbohydrate kinase, FGGY
Zm00001eb068590	2	6033910	6038042	ubiquitin-dependent protein catabolic process	biological_process	Peptidase_C19_UCH	Peptidase C19, ubiquitin carboxyl-terminal hydrolase
Zm00001eb068600	2	6039859	6044069	integral component of membrane	cellular_component	EamA_dom	EamA domain
Zm00001eb068610	2	6047087	6047964	nucleus	cellular_component	VQ	VQ
Zm00001eb068620	2	6049798	6063389	protein binding	molecular_function	TPR-like_helical_dom_sf	Tetratricopeptide-like helical domain superfamily
Zm00001eb068630	2	6069618	6077606	endoplasmic reticulum	cellular_component	C2_dom	C2 domain
Zm00001eb068640	2	6108815	6115505	integral component of membrane	cellular_component	Cl-channel_volt-gated	Chloride channel, voltage gated
Zm00001eb068650	2	6132820	6134000			Hydrophob_seed_dom	Hydrophobic seed protein domain
Zm00001eb068660	2	6134997	6136220			Hydrophob_seed_dom	Hydrophobic seed protein domain
Zm00001eb068670	2	6136221	6140916	protein binding	molecular_function	Ubiquitin-like_dom	Ubiquitin-like domain
MQTL2.4
Zm00001eb071590	2	12267363	12269118	nucleus	cellular_component	WRKY_dom	WRKY domain
Zm00001eb071600	2	12275847	12277673	integral component of membrane	cellular_component	DUF247_pln	Protein of unknown function DUF247, plant
Zm00001eb071610	2	12330430	12331612	oligopeptide transmembrane transporter activity	molecular_function	OPT	Oligopeptide transporter, OPT superfamily
Zm00001eb071620	2	12332170	12333134	response to oxidative stress	biological_process	Haem_peroxidase_sf	Haem peroxidase superfamily
Zm00001eb071630	2	12333485	12335877	ATP binding	molecular_function	GroES-like_sf	GroES-like superfamily
Zm00001eb071640	2	12337451	12339257	carbohydrate metabolic process	biological_process	GH16	Glycoside hydrolase family 16
Zm00001eb071650	2	12342310	12344082	cell wall organization	biological_process	GH16	Glycoside hydrolase family 16
Zm00001eb071660	2	12396741	12398962	cell wall organization	biological_process	GH16	Glycoside hydrolase family 16
Zm00001eb071670	2	12446816	12455867	actin filament binding	molecular_function	Villin_headpiece	Villin headpiece
Zm00001eb071680	2	12456851	12459163	defense response	biological_process	Thaumatin	Thaumatin family
Zm00001eb071700	2	12459436	12463603
Zm00001eb071710	2	12495522	12499762	ubiquitin protein ligase activity	molecular_function	MBR1/2-like	E3 ubiquitin-protein ligase MBR1/2-like
Zm00001eb071720	2	12502403	12513490	ATP binding	molecular_function	Prot_kinase_dom	Protein kinase domain
Zm00001eb071730	2	12522048	12524281	RNA binding	molecular_function	APO_dom	APO domain
Zm00001eb071740	2	12525407	12528155	RNA binding	molecular_function	RRM_dom	RNA recognition motif domain
Zm00001eb071750	2	12528210	12531358	protein binding	molecular_function	Pentatricopeptide_repeat	Pentatricopeptide repeat
Zm00001eb071760	2	12535897	12539632	hydrolase activity	molecular_function	PAE/NOTUM	Pectinacetylesterase/NOTUM
Zm00001eb071770	2	12579332	12583193	integral component of membrane	cellular_component	MEX1/MEX1-like	Maltose excess protein 1
MQTL2.6
Zm00001eb077230	2	29634795	29638394	cytoplasm	cellular_component	Aromatic_Lyase	Aromatic amino acid lyase
Zm00001eb077250	2	29648741	29659678	nucleus	cellular_component	Adenokinase	Adenosine kinase
Zm00001eb077260	2	29659688	29661610	response to auxin	biological_process	SAUR_fam	Small auxin-up RNA
Zm00001eb077270	2	29707089	29711164	ATP binding	molecular_function	EGF-type_Asp/Asn_hydroxyl_site	EGF-type aspartate/asparagine hydroxylation site
Zm00001eb077280	2	29712385	29713146	polysaccharide binding	molecular_function	WAK_GUB	Wall-associated receptor kinase, galacturonan-binding domain
Zm00001eb077290	2	29713749	29714900	ATP binding	molecular_function	Prot_kinase_dom	Protein kinase domain
Zm00001eb077300	2	29723205	29723727			UGlyAH_Cupin_dom	(S)-ureidoglycine aminohydrolase, cupin domain
Zm00001eb077310	2	29745825	29749975	integral component of membrane	cellular_component	EGF-type_Asp/Asn_hydroxyl_site	EGF-type aspartate/asparagine hydroxylation site
Zm00001eb077320	2	29756634	29757156			UGlyAH_Cupin_dom	(S)-ureidoglycine aminohydrolase, cupin domain
Zm00001eb077330	2	29786200	29790213	integral component of membrane	cellular_component	EGF-type_Asp/Asn_hydroxyl_site	EGF-type aspartate/asparagine hydroxylation site
Zm00001eb077340	2	29813884	29814865			UGlyAH_Cupin_dom	(S)-ureidoglycine aminohydrolase, cupin domain
Zm00001eb077350	2	29827343	29829265	GO_0015696	go	Ammonium_transpt	Ammonium transporter
Zm00001eb077360	2	29834992	29837158	chromatin binding	molecular_function	BAH_dom	Bromo adjacent homology (BAH) domain
Zm00001eb077370	2	29837438	29837880
Zm00001eb077380	2	29897653	29910425	ATP binding	molecular_function	RNA-helicase_DEAD-box_CS	ATP-dependent RNA helicase DEAD-box, conserved site
MQTL3.1
Zm00001eb119560	3	2750418	2756485
Zm00001eb119570	3	2750922	2756587
Zm00001eb119580	3	2756673	2759403	hydrolase activity, acting on ester bonds	molecular_function	GDSL	GDSL lipase/esterase
Zm00001eb119590	3	2759882	2764571	ATP binding	molecular_function	Prot_kinase_dom	Protein kinase domain
Zm00001eb119610	3	2771034	2771789
Zm00001eb119620	3	2776225	2776608
Zm00001eb119630	3	2799035	2807870	proton-transporting ATPase activity, rotational mechanism	molecular_function	ATPase_V1_Esu	V-type ATPase subunit E
Zm00001eb119640	3	2819867	2824265	nucleus	cellular_component	Treslin	Treslin
Zm00001eb119650	3	2855219	2857410	transferase activity	molecular_function	Peptidase_C45	Peptidase C45
Zm00001eb119660	3	2856946	2858855			DUF2358	Protein of unknown function DUF2358
Zm00001eb119670	3	2859553	2860206
MQTL3.5
Zm00001eb120900	3	5532063	5540795	catalytic activity	molecular_function	Phosphodiest/P_Trfase	Type I phosphodiesterase/nucleotide pyrophosphatase/phosphate transferase
Zm00001eb120910	3	5612132	5615977	Golgi apparatus	cellular_component	Prenylated_rab_accept_PRA1	Prenylated rab acceptor PRA1
Zm00001eb120920	3	5616861	5620379
Zm00001eb120940	3	5708002	5708980	protein binding	molecular_function	Pentatricopeptide_repeat	Pentatricopeptide repeat
Zm00001eb120950	3	5709825	5710145
Zm00001eb120960	3	5718725	5721785	protein dimerization activity	molecular_function	bHLH_dom	Myc-type, basic helix-loop-helix (bHLH) domain
MQTL3.6
Zm00001eb121470	3	7184482	7190135	metal ion binding	molecular_function	Malic_OxRdtase	Malic oxidoreductase
Zm00001eb121480	3	7315627	7323437	eukaryotic translation initiation factor 3 complex	cellular_component	PCI_dom	Proteasome component (PCI) domain
Zm00001eb121490	3	7325634	7329080	oxidoreductase activity	molecular_function	OxRdtase_FAD/NAD-bd	Oxidoreductase FAD/NAD(P)-binding
Zm00001eb121500	3	7530427	7532729	catalytic activity	molecular_function	Oxy_OxRdtase_FAD_BS	Oxygen oxidoreductase covalent FAD-binding site
Zm00001eb121510	3	7535106	7538949	protein binding	molecular_function	WD40_repeat	WD40 repeat
Zm00001eb121520	3	7585850	7604682	integral component of membrane	cellular_component
Zm00001eb121540	3	7882460	7892138	ATP binding	molecular_function	Prot_kinase_dom	Protein kinase domain
Zm00001eb121560	3	7894748	7895661	integral component of membrane	cellular_component
Zm00001eb121570	3	8054680	8064781	protein binding	molecular_function	WD40_repeat	WD40 repeat
Zm00001eb121580	3	8063740	8067076	hydrolase activity, acting on ester bonds	molecular_function	GDSL	GDSL lipase/esterase
Zm00001eb121590	3	8139365	8144218			PAS	PAS domain
MQTL3.7
Zm00001eb122100	3	9223013	9225431			At3g27210-like	At3g27210-like
Zm00001eb122110	3	9233897	9245310	regulation of photoperiodism, flowering	biological_process	GIGANTEA	GIGANTEA
Zm00001eb122120	3	9245599	9251943
MQTL4.1
Zm00001eb165040	4	2932728	2936306	integral component of membrane	cellular_component	DUF247_pln	Protein of unknown function DUF247, plant
Zm00001eb165050	4	2946902	2947278
Zm00001eb165060	4	2973281	2979419	nucleus	cellular_component	RRM_dom	RNA recognition motif domain
Zm00001eb165070	4	3094245	3094982	extracellular region	cellular_component	Prot_inh_BBI	Proteinase inhibitor I12, Bowman-Birk
Zm00001eb165080	4	3122142	3122967	extracellular region	cellular_component	Prot_inh_BBI	Proteinase inhibitor I12, Bowman-Birk
Zm00001eb165090	4	3128777	3131437	oxidoreductase activity	molecular_function	Cu-oxidase	Multicopper oxidase, type 1
Zm00001eb165100	4	3136774	3137510	extracellular region	cellular_component	Prot_inh_BBI	Proteinase inhibitor I12, Bowman-Birk
Zm00001eb165120	4	3153356	3154145	extracellular region	cellular_component	Prot_inh_BBI	Proteinase inhibitor I12, Bowman-Birk
Zm00001eb165130	4	3157604	3159376	oxidoreductase activity	molecular_function	Cu_oxidase_Cu_BS	Multicopper oxidase, copper-binding site
Zm00001eb165140	4	3166862	3167768	extracellular region	cellular_component	Prot_inh_BBI	Proteinase inhibitor I12, Bowman-Birk
Zm00001eb165160	4	3183828	3184371
Zm00001eb165170	4	3234793	3255162	defense response	biological_process	NB-ARC	NB-ARC
Zm00001eb165180	4	3236995	3238872	integral component of membrane	cellular_component	DUF716	Protein of unknown function DUF716
Zm00001eb165190	4	3259476	3259824
Zm00001eb165200	4	3259883	3265271	defense response	biological_process	NB-ARC	NB-ARC
Zm00001eb165210	4	3279151	3290546	ATP binding	molecular_function	PAS	PAS domain
Zm00001eb165220	4	3321968	3322936			REM_fam	REM family
Zm00001eb165230	4	3333132	3336554	plant-type cell wall	cellular_component	Glyco_hydro_3_N	Glycoside hydrolase, family 3, N-terminal
Zm00001eb165240	4	3334147	3336519
Zm00001eb165250	4	3338883	3341824	protein binding	molecular_function	Pentatricopeptide_repeat	Pentatricopeptide repeat
Zm00001eb165260	4	3363590	3365114			DUF1645_plant	Protein of unknown function DUF1645, plant
Zm00001eb165270	4	3366098	3370929	ATP binding	molecular_function	Helicase_C	Helicase, C-terminal
Zm00001eb165280	4	3371556	3376331	protein binding	molecular_function	CH-domain	Calponin homology domain
MQTL4.2
Zm00001eb166120	4	5309479	5310634
Zm00001eb166140	4	5336037	5337576	membrane	cellular_component	CASP_dom	Casparian strip membrane protein domain
Zm00001eb166150	4	5383855	5391453	protein binding	molecular_function	Armadillo	Armadillo
Zm00001eb166160	4	5395499	5396705
Zm00001eb166170	4	5449917	5450912
Zm00001eb166180	4	5461609	5472675	integral component of membrane	cellular_component	Plipid/glycerol_acylTrfase	Phospholipid/glycerol acyltransferase
Zm00001eb166190	4	5496888	5500223	protein binding	molecular_function	SAM	Sterile alpha motif domain
Zm00001eb166200	4	5501456	5502203	integral component of membrane	cellular_component	ER_stress-assoc	Stress-associated endoplasmic reticulum protein
Zm00001eb166210	4	5502820	5505618	integral component of membrane	cellular_component	Sugar/inositol_transpt	Sugar/inositol transporter
Zm00001eb166220	4	5511396	5516213	integral component of membrane	cellular_component	PGG_dom	PGG domain
Zm00001eb166230	4	5528494	5530489	integral component of membrane	cellular_component	Sugar/inositol_transpt	Sugar/inositol transporter
Zm00001eb166240	4	5573009	5575682	integral component of membrane	cellular_component	TSP1_rpt	Thrombospondin type-1 (TSP1) repeat
Zm00001eb166250	4	5624713	5627201	integral component of membrane	cellular_component	Sugar/inositol_transpt	Sugar/inositol transporter
Zm00001eb166260	4	5651921	5658559	nucleus	cellular_component	RRM_dom	RNA recognition motif domain
Zm00001eb166270	4	5685432	5686609	metal ion binding	molecular_function	GATase_2_dom	Glutamine amidotransferase type 2 domain
Zm00001eb166280	4	5700645	5701128
Zm00001eb166290	4	5709242	5715343
Zm00001eb166300	4	5722066	5722866	RNA binding	molecular_function	H/ACA_rnp_Nhp2_euk	H/ACA ribonucleoprotein complex, subunit Nhp2, eukaryote
Zm00001eb166310	4	5723012	5723314
Zm00001eb166320	4	5723699	5726131
Zm00001eb166340	4	5731200	5735711	carbohydrate metabolic process	biological_process	Glycoside_Hdrlase_35	Glycoside hydrolase, family 35
Zm00001eb166360	4	5744267	5745257
Zm00001eb166370	4	5745429	5745791	carbohydrate metabolic process	biological_process	Glycoside_Hdrlase_35	Glycoside hydrolase, family 35
Zm00001eb166380	4	5753412	5756020	hydrolase activity	molecular_function	Copine_C	Copine, C-terminal
Zm00001eb166390	4	5769119	5771070	ATP binding	molecular_function	APS_kinase	Adenylyl-sulfate kinase
Zm00001eb166400	4	5781658	5783504	protein dimerization activity	molecular_function	bHLH_dom	Myc-type, basic helix-loop-helix (bHLH) domain
Zm00001eb166410	4	5819215	5821030
Zm00001eb166420	4	5828385	5829974
Zm00001eb166430	4	5874614	5885172	membrane	cellular_component	Mitochondrial_sb/sol_carrier	Mitochondrial substrate/solute carrier
Zm00001eb166440	4	5884981	5888963	cytoplasm	cellular_component	PSP	Phosphoserine phosphatase
Zm00001eb166450	4	5894733	5895568	cortical microtubule, transverse to long axis	cellular_component	SPR1/2/3/4/5	Protein SPIRAL1-like
Zm00001eb166460	4	5896251	5900442	primary metabolic process	biological_process	Znf_RING	Zinc finger, RING-type
Zm00001eb166470	4	5903717	5904343	DNA binding	molecular_function	RNA_pol_Rpb2_3	RNA polymerase Rpb2, domain 3
Zm00001eb166480	4	5921614	5922353	nucleus	cellular_component
Zm00001eb166490	4	5936402	5938984	metal ion binding	molecular_function	HMA_dom_sf	Heavy metal-associated domain superfamily
Zm00001eb166510	4	5938354	5938975
Zm00001eb166520	4	5991734	5992330	metal ion binding	molecular_function	Oxoglu/Fe-dep_dioxygenase	Oxoglutarate/iron-dependent dioxygenase
Zm00001eb166530	4	5994311	5994872
Zm00001eb166540	4	6003288	6004588	nucleus	cellular_component	EARLY_FLOWERING_4_dom	Protein EARLY FLOWERING 4 domain
Zm00001eb166550	4	6007762	6014667			GRDP-like	Glycine-rich domain-containing protein-like
Zm00001eb166560	4	6013571	6014790
Zm00001eb166570	4	6035873	6043236	integral component of membrane	cellular_component	DUF716	Protein of unknown function DUF716
MQTL5.1
Zm00001eb210350	5	844830	847156			DUF547	Domain of unknown function DUF547
Zm00001eb210360	5	908320	911966			OTU_dom	OTU domain
Zm00001eb210370	5	957230	960100	regulation of transcription, DNA-templated	biological_process	RNA_pol_sigma70_r3	RNA polymerase sigma-70 region 3
Zm00001eb210380	5	960590	967783	RNA binding	molecular_function	La_HTH	La-type HTH domain
Zm00001eb210390	5	967676	968406	hydrolase activity, acting on ester bonds	molecular_function	GDSL	GDSL lipase/esterase
Zm00001eb210410	5	968819	974028			DUF1499	Protein of unknown function DUF1499
Zm00001eb210420	5	969193	971188	protein binding	molecular_function	Pentatricopeptide_repeat	Pentatricopeptide repeat
Zm00001eb210430	5	975409	977476	positive regulation of growth	biological_process	DUF668	Domain of unknown function DUF668
Zm00001eb210440	5	992344	993277	integral component of membrane	cellular_component
Zm00001eb210450	5	1048980	1059940	intracellular protein transport	biological_process	Importin-beta_N	Importin-beta, N-terminal domain
Zm00001eb210460	5	1063589	1065022	hydrolase activity	molecular_function	SASA	Sialate O-acetylesterase domain
Zm00001eb210470	5	1107229	1114095	chloroplast	cellular_component	CBS_dom	CBS domain
Zm00001eb210480	5	1117556	1118434	fatty acid biosynthetic process	biological_process	Ppantetheine_attach_site	Phosphopantetheine attachment site
Zm00001eb210490	5	1118363	1119914	metal ion binding	molecular_function	Oxoglu/Fe-dep_dioxygenase	Oxoglutarate/iron-dependent dioxygenase
Zm00001eb210500	5	1121253	1124560	regulation of ion transmembrane transport	biological_process	OEP24	Outer envelope pore protein 24
Zm00001eb210510	5	1171399	1176707	NAD+ ADP-ribosyltransferase activity	molecular_function	Poly(ADP-ribose)pol_cat_dom	Poly(ADP-ribose) polymerase, catalytic domain
Zm00001eb210520	5	1191559	1197349			Znf_PHD	Zinc finger, PHD-type
Zm00001eb210530	5	1197693	1202334	regulation of transcription, DNA-templated	biological_process	HSF_DNA-bd	Heat shock factor (HSF)-type, DNA-binding
Zm00001eb210540	5	1201410	1202223	nucleus	cellular_component	RNase_III_dom	Ribonuclease III domain
Zm00001eb210550	5	1203165	1206955	RNA binding	molecular_function	RRM_dom	RNA recognition motif domain
Zm00001eb210560	5	1206355	1209629			ExoRNase_PH_dom1	Exoribonuclease, phosphorolytic domain 1
Zm00001eb210570	5	1212010	1215676	Golgi membrane	cellular_component	ArfGAP_dom	Arf GTPase activating protein
Zm00001eb210580	5	1215871	1217973
Zm00001eb210590	5	1222199	1224895	cellular response to DNA damage stimulus	biological_process	BCP1_family	BCP1 family
Zm00001eb210600	5	1225413	1228587			Metallo-B-lactamas	Metallo-beta-lactamase
Zm00001eb210610	5	1229090	1230685	integral component of membrane	cellular_component	Uncharacterised_Ycf20	Uncharacterised protein family Ycf20
Zm00001eb210620	5	1230795	1232230	mRNA binding	molecular_function
Zm00001eb210630	5	1232976	1237215	integral component of membrane	cellular_component	DER1	Derlin
Zm00001eb210640	5	1238416	1239011
Zm00001eb210650	5	1242151	1243005	integral component of membrane	cellular_component	At5g65660-like	Uncharacterized protein At5g65660-like
Zm00001eb210660	5	1247512	1248495	protein heterodimerization activity	molecular_function	Histone_H2A	Histone H2A
Zm00001eb210680	5	1252823	1255890	response to endoplasmic reticulum stress	biological_process	Dev_and_cell_death_domain	Development/cell death domain
Zm00001eb210690	5	1255895	1267198	protein binding	molecular_function	WD40_repeat	WD40 repeat
Zm00001eb210700	5	1288433	1289530			TB2_DP1_HVA22	TB2/DP1/HVA22-related protein
Zm00001eb210710	5	1305355	1306169	membrane	cellular_component
Zm00001eb210720	5	1333356	1337950	cytoplasm	cellular_component	PCI_dom	Proteasome component (PCI) domain
Zm00001eb210730	5	1339014	1343811	metal ion binding	molecular_function	Glutaredoxin	Glutaredoxin
Zm00001eb210740	5	1343895	1348544	GTP binding	molecular_function	T_Tr_GTP-bd_dom	Translational (tr)-type GTP-binding domain
MQTL5.3
Zm00001eb212360	5	3606796	3609487	membrane	cellular_component	SDR_fam	Short-chain dehydrogenase/reductase SDR
Zm00001eb212370	5	3614501	3624282	nuclear pore	cellular_component	GLE1	mRNA export factor GLE1-like
Zm00001eb212380	5	3626739	3629463	metal ion binding	molecular_function	Znf_RING	Zinc finger, RING-type
Zm00001eb212390	5	3629797	3633718
Zm00001eb212400	5	3653735	3658262	phosphatase activity	molecular_function	PPM-type_phosphatase_dom	PPM-type phosphatase domain
Zm00001eb212410	5	3660315	3661917	integral component of membrane	cellular_component	TLC-dom	TRAM/LAG1/CLN8 homology domain
Zm00001eb212420	5	3664004	3668711	RNA binding	molecular_function	PORR_domain	Plant organelle RNA recognition domain
Zm00001eb212430	5	3668907	3673140	cytoplasm	cellular_component	Prot_kinase_dom	Protein kinase domain
Zm00001eb212440	5	3683017	3684565
Zm00001eb212450	5	3686016	3688234	carbohydrate metabolic process	biological_process	Glyco_hydro_28	Glycoside hydrolase, family 28
Zm00001eb212460	5	3688676	3690412	chloroplast stroma	cellular_component	Chaperonin_RcbX	Chaperonin-like RbcX
Zm00001eb212470	5	3691320	3693275	RNA binding	molecular_function	Ribosomal_S5	Ribosomal protein S5
Zm00001eb212480	5	3731987	3738957	methyltransferase activity	molecular_function	Methyltransf_11	Methyltransferase type 11
Zm00001eb212490	5	3744972	3750457	catalytic activity	molecular_function	ArAA_b-elim_lyase/Thr_aldolase	Aromatic amino acid beta-eliminating lyase/threonine aldolase
Zm00001eb212500	5	3776116	3779852	methyltransferase activity	molecular_function	Methyltransf_11	Methyltransferase type 11
Zm00001eb212510	5	3781197	3784917	electron transfer activity	molecular_function	Phytocyanin_dom	Phytocyanin domain
Zm00001eb212520	5	3799388	3801078	chloroplast thylakoid membrane	cellular_component	PsaD	Photosystem I PsaD
Zm00001eb212530	5	3803012	3805576			DUF1639	Protein of unknown function DUF1639
Zm00001eb212540	5	3805738	3809356	cytosol	cellular_component	OTU_dom	OTU domain
Zm00001eb212550	5	3810043	3815131	mitochondrial electron transport, ubiquinol to cytochrome c	biological_process	QCR7	Cytochrome b-c1 complex subunit 7
Zm00001eb212580	5	3822667	3825752			Thioredoxin_domain	Thioredoxin domain
Zm00001eb212590	5	3879564	3882993	mitochondrial inner membrane	cellular_component	MPC	Mitochondrial pyruvate carrier
Zm00001eb212610	5	3929725	3932916	integral component of membrane	cellular_component	P_Acid_Pase_2/haloperoxidase	Phosphatidic acid phosphatase type 2/haloperoxidase
Zm00001eb212620	5	3951371	3955026	hydrolase activity	molecular_function	Calcineurin-like_PHP_ApaH	Calcineurin-like phosphoesterase domain, ApaH type
Zm00001eb212630	5	3956989	3967961	integral component of membrane	cellular_component	Squ/phyt_synthse	Squalene/phytoene synthase
Zm00001eb212640	5	4015995	4021969	exocytosis	biological_process	Cullin_repeat-like_dom_sf	Cullin repeat-like-containing domain superfamily
Zm00001eb212650	5	4023966	4051052
Zm00001eb212660	5	4058079	4062958	integral component of membrane	cellular_component	Galectin_CRD	Galectin, carbohydrate recognition domain
Zm00001eb212670	5	4067739	4069742	iron ion binding	molecular_function	ShKT_dom	ShKT domain
Zm00001eb212680	5	4071832	4072875	cell-cell signaling involved in cell fate commitment	biological_process	CLE25/26	CLAVATA3/ESR (CLE)-related protein 25/26
Zm00001eb212690	5	4075456	4079158	integral component of membrane	cellular_component	Synaptobrevin	Synaptobrevin
Zm00001eb212700	5	4103302	4108433	ATP binding	molecular_function	RNA-helicase_DEAD-box_CS	ATP-dependent RNA helicase DEAD-box, conserved site
Zm00001eb212710	5	4123692	4127323	membrane	cellular_component	DUF569	Domain of unknown function DUF569
Zm00001eb212720	5	4129144	4143763	RNA binding	molecular_function	RRM_dom	RNA recognition motif domain
Zm00001eb212730	5	4144268	4145607
Zm00001eb212740	5	4149222	4158067	cytosol	cellular_component	Vps35	Vacuolar protein sorting-associated protein 35
Zm00001eb212750	5	4229659	4238109	protein binding	molecular_function	FHA_dom	Forkhead-associated (FHA) domain
Zm00001eb212760	5	4238768	4239865			Thioredoxin_domain	Thioredoxin domain
Zm00001eb212770	5	4240451	4242012	integral component of membrane	cellular_component	Sm_multidrug_ex	Putative small multi-drug export
Zm00001eb212800	5	4285589	4294337	protein binding	molecular_function	PAZ_dom	PAZ domain
Zm00001eb212810	5	4299767	4305078	cytoplasm	cellular_component	TPX2_C	TPX2, C-terminal
Zm00001eb212820	5	4323546	4324968	nucleus	cellular_component	Histone_H1/H5_H15	Linker histone H1/H5, domain H15
Zm00001eb212840	5	4385997	4387351	nucleus	cellular_component	Histone_H1/H5_H15	Linker histone H1/H5, domain H15
Zm00001eb212850	5	4389192	4390489
Zm00001eb212870	5	4437145	4438324	Golgi apparatus	cellular_component	Prenylated_rab_accept_PRA1	Prenylated rab acceptor PRA1
Zm00001eb212880	5	4444783	4445878	nucleus	cellular_component	SANT/Myb	SANT/Myb domain
MQTL5.4
Zm00001eb213240	5	4943370	4947560	ATP binding	molecular_function	Prot_kinase_dom	Protein kinase domain
Zm00001eb213250	5	4948827	4952480
Zm00001eb213260	5	4957251	4960866			FAS1_domain	FAS1 domain
Zm00001eb213280	5	4962354	4965862	cytoplasm	cellular_component	Prot_kinase_dom	Protein kinase domain
Zm00001eb213300	5	4969265	4970638	integral component of membrane	cellular_component	Znf_RING	Zinc finger, RING-type
Zm00001eb213310	5	4976950	4980219	ATP binding	molecular_function	HSP_DnaJ_Cys-rich_dom	Heat shock protein DnaJ, cysteine-rich domain
Zm00001eb213320	5	5051526	5057483	protein binding	molecular_function	IQ_motif_EF-hand-BS	IQ motif, EF-hand binding site
Zm00001eb213330	5	5057665	5059713	metal ion binding	molecular_function	DPH3/4-like	Diphthamide biosynthesis protein 3/4-like
Zm00001eb213350	5	5059989	5060552	plasma membrane	cellular_component	T_SNARE_dom	Target SNARE coiled-coil homology domain
Zm00001eb213360	5	5060615	5061160	membrane	cellular_component	Syntaxin_N	Syntaxin, N-terminal domain
Zm00001eb213370	5	5061661	5062410	membrane	cellular_component	T_SNARE_dom	Target SNARE coiled-coil homology domain
Zm00001eb213380	5	5069213	5078937	ubiquitin-dependent protein catabolic process	biological_process	Cullin_N	Cullin, N-terminal
Zm00001eb213390	5	5169002	5169437	RNA binding	molecular_function
Zm00001eb213400	5	5169955	5170269	RNA binding	molecular_function	PORR_domain	Plant organelle RNA recognition domain
Zm00001eb213410	5	5170597	5171007	RNA binding	molecular_function	PORR_domain	Plant organelle RNA recognition domain
Zm00001eb213420	5	5229468	5231207	DNA-binding transcription factor activity	molecular_function	Znf_C2H2_type	Zinc finger C2H2-type
Zm00001eb213430	5	5253457	5260883	nucleus	cellular_component	Transcription_factor_TCP	Transcription factor, TCP
Zm00001eb213450	5	5282267	5303073			ARM-like	Armadillo-like helical
Zm00001eb213460	5	5304233	5304523
Zm00001eb213470	5	5308007	5308709
Zm00001eb213480	5	5310674	5327259			Uncharacterised_Ycf20	Uncharacterised protein family Ycf20
Zm00001eb213490	5	5330926	5331735
Zm00001eb213500	5	5332377	5335235
Zm00001eb213510	5	5335747	5338901	regulation of transcription, DNA-templated	biological_process	GEBP	GLABROUS1 enhancer-binding protein family
Zm00001eb213520	5	5355645	5356326
Zm00001eb213530	5	5362800	5368493	metal ion transmembrane transporter activity	molecular_function	ZIP	Zinc/iron permease
Zm00001eb213540	5	5371642	5372432	membrane	cellular_component	Longin-like_dom_sf	Longin-like domain superfamily
Zm00001eb213550	5	5409568	5412367	nucleus	cellular_component	bHLH_ALC-like_plant	Basic helix-loop-helix (bHLH) transcription factors ALC-like, plant
Zm00001eb213560	5	5495383	5496001
Zm00001eb213570	5	5506895	5509303			NagB/RpiA_transferase-like	NagB/RpiA transferase-like
Zm00001eb213580	5	5509419	5515687	protein binding	molecular_function	Pentatricopeptide_repeat	Pentatricopeptide repeat
Zm00001eb213590	5	5516185	5517058
Zm00001eb213600	5	5518644	5520936	nucleus	cellular_component	GEBP	GLABROUS1 enhancer-binding protein family
Zm00001eb213610	5	5522716	5525744	GTP binding	molecular_function	Tubulin	Tubulin
Zm00001eb213620	5	5537735	5540348	catalytic activity	molecular_function	IMP_DH_GMPRt	IMP dehydrogenase/GMP reductase
Zm00001eb213630	5	5554015	5557587	cytoplasm	cellular_component	ADF-H	Actin-depolymerising factor homology domain
Zm00001eb213640	5	5557765	5558356	response to auxin	biological_process	SAUR_fam	Small auxin-up RNA
Zm00001eb213650	5	5561592	5563093	integral component of membrane	cellular_component
Zm00001eb213660	5	5561654	5561875	integral component of membrane	cellular_component
Zm00001eb213670	5	5595554	5596843	chloroplast thylakoid membrane	cellular_component	PSI_PsaF	Photosystem I PsaF, reaction centre subunit III
Zm00001eb213680	5	5598187	5602923	Golgi apparatus	cellular_component	Nucleotide-diphossugar_trans	Nucleotide-diphospho-sugar transferases
Zm00001eb213690	5	5628700	5629887	nitrate transmembrane transporter activity	molecular_function	MFS_trans_sf	MFS transporter superfamily
Zm00001eb213700	5	5630332	5633306	male meiosis II	biological_process	JASON	Protein JASON
Zm00001eb213710	5	5634332	5636060	regulation of transcription, DNA-templated	biological_process	NAC-dom	NAC domain
Zm00001eb213720	5	5655300	5657199	integral component of membrane	cellular_component	MRS2-like	Magnesium transporter MRS2-like
Zm00001eb213730	5	5684870	5690577	nucleus	cellular_component	DUF3741-assoc	DUF3741-associated sequence motif
Zm00001eb213740	5	5688305	5689714	nucleus	cellular_component	AUX_IAA	AUX/IAA protein
Zm00001eb213750	5	5732024	5740286	4 iron, 4 sulfur cluster binding	molecular_function	NADH_quinone_OxRdtase_chainI	NADH-quinone oxidoreductase, chain I
Zm00001eb213760	5	5741315	5744545	GTP binding	molecular_function	Tubulin	Tubulin
Zm00001eb213770	5	5801118	5805367	protein binding	molecular_function	Prot_kinase_dom	Protein kinase domain
Zm00001eb213780	5	5821965	5824764			DUF1005	Protein of unknown function DUF1005
Zm00001eb213800	5	5854700	5858635	DNA binding	molecular_function	SANT/Myb	SANT/Myb domain
Zm00001eb213810	5	5908014	5911101
Zm00001eb213820	5	5910220	5914480
Zm00001eb213830	5	5939833	5943192	Golgi apparatus	cellular_component	Glyco_trans_2-like	Glycosyltransferase 2-like
Zm00001eb213840	5	5941661	5943212
Zm00001eb213850	5	5981874	5982721			LEA_SMP_dom	Late embryogenesis abundant protein, SMP subgroup domain
MQTL5.6
Zm00001eb214490	5	7036578	7039527	nucleus	cellular_component	ORC5	Origin recognition complex, subunit 5
Zm00001eb214500	5	7042486	7046073			EDR2_C	Protein ENHANCED DISEASE RESISTANCE 2, C-terminal
Zm00001eb214510	5	7048706	7052179	cell division	biological_process	MinE	Cell division topological specificity factor MinE
Zm00001eb214520	5	7078163	7084519			DUF863_pln	Protein of unknown function DUF863, plant
Zm00001eb214530	5	7116022	7119326	protein binding	molecular_function	Ankyrin_rpt	Ankyrin repeat
Zm00001eb214540	5	7119431	7125393			cNMP-bd_dom	Cyclic nucleotide-binding domain
Zm00001eb214550	5	7127227	7128227	intracellular membrane-bounded organelle	cellular_component	UDP_glucos_trans	UDP-glucuronosyl/UDP-glucosyltransferase
Zm00001eb214560	5	7130644	7135745	nucleus	cellular_component	UDP-Glc/GDP-Man_DH_N	UDP-glucose/GDP-mannose dehydrogenase, N-terminal
Zm00001eb214570	5	7244621	7246295	UDP-glycosyltransferase activity	molecular_function	UDP_glucos_trans	UDP-glucuronosyl/UDP-glucosyltransferase
Zm00001eb214580	5	7270345	7275217
Zm00001eb214590	5	7279328	7283003			RibonucZ/Hydroxyglut_hydro	Ribonuclease Z/Hydroxyacylglutathione hydrolase-like
Zm00001eb214600	5	7284265	7284607
Zm00001eb214610	5	7288213	7291616	integral component of membrane	cellular_component	TPRA1/CAND2/CAND8	Transmembrane protein TPRA1/CAND2/CAND8
Zm00001eb214620	5	7298448	7306569	anchored component of membrane	cellular_component	X8	X8 domain
Zm00001eb214630	5	7313438	7318612	protein binding	molecular_function	Prot_kinase_dom	Protein kinase domain
Zm00001eb214650	5	7322553	7324477	translation	biological_process	Ribosomal_L13	Ribosomal protein L13
Zm00001eb214660	5	7327480	7331267	hydrolase activity	molecular_function	FCP1_dom	FCP1 homology domain
Zm00001eb214670	5	7333848	7339790	integral component of membrane	cellular_component	ABC_transporter-like_ATP-bd	ABC transporter-like, ATP-binding domain
Zm00001eb214680	5	7355562	7356067	protein binding	molecular_function	Leu-rich_rpt	Leucine-rich repeat
Zm00001eb214700	5	7356297	7358442
Zm00001eb214710	5	7360004	7361070
Zm00001eb214720	5	7362407	7366104	integral component of membrane	cellular_component	COBRA_pln	COBRA, plant
Zm00001eb214730	5	7368939	7370530	integral component of membrane	cellular_component	Cyt_B5-like_heme/steroid-bd	Cytochrome b5-like heme/steroid binding domain
Zm00001eb214740	5	7374462	7380892	nucleus	cellular_component	TF_MADSbox	Transcription factor, MADS-box
MQTL7.1
Zm00001eb299300	7	3283453	3288207	regulation of transcription, DNA-templated	biological_process	AP2/ERF_dom	AP2/ERF domain
Zm00001eb299310	7	3291688	3296332
Zm00001eb299320	7	3301856	3303609	nucleic acid binding	molecular_function	AceGlu_kinase-like_sf	Acetylglutamate kinase-like superfamily
Zm00001eb299330	7	3303660	3306061	folic acid-containing compound biosynthetic process	biological_process	Folylpolyglutamate_synth	Folylpolyglutamate synthetase
Zm00001eb299340	7	3351233	3352027	extracellular region	cellular_component	CRISP-related	Cysteine-rich secretory protein-related
Zm00001eb299350	7	3352218	3354502	zinc ion binding	molecular_function	CMP_dCMP_dom	Cytidine and deoxycytidylate deaminase domain
MQTL7.2
Zm00001eb299770	7	4965403	4968366
Zm00001eb299780	7	4965899	4968243
Zm00001eb299790	7	4991727	4994352	integral component of membrane	cellular_component	Reticulon	Reticulon
Zm00001eb299810	7	5007426	5009210	hydrolase activity	molecular_function
Zm00001eb299820	7	5026781	5027668			PELPK-like	Protein PELPK-like
Zm00001eb299830	7	5102705	5110265	defense response	biological_process	NB-ARC	NB-ARC
Zm00001eb299840	7	5104500	5105934	defense response	biological_process	NB-ARC	NB-ARC
Zm00001eb299860	7	5118657	5124775	cytoplasm	cellular_component	Helicase_C	Helicase, C-terminal
Zm00001eb299890	7	5125653	5128291
Zm00001eb299880	7	5125653	5128291	lipid metabolic process	biological_process	PNPLA_dom	Patatin-like phospholipase domain
Zm00001eb299910	7	5132012	5135554	ATP binding	molecular_function	Prot_kinase_dom	Protein kinase domain
Zm00001eb299920	7	5139115	5140697	cytosol	cellular_component	D-isomer_2_OHA_DH_cat_dom	D-isomer specific 2-hydroxyacid dehydrogenase, catalytic domain
Zm00001eb299930	7	5207304	5209869	hydrolase activity, acting on ester bonds	molecular_function	GDSL	GDSL lipase/esterase
Zm00001eb299940	7	5238765	5241280	N-acetylglucosamine kinase activity	molecular_function	ATPase_BadF	ATPase, BadF/BadG/BcrA/BcrD type
Zm00001eb299950	7	5242422	5260007			WAP	WPP domain-associated protein
Zm00001eb299960	7	5261658	5267208	chloroplast	cellular_component	OxRdtase_FAD/NAD-bd	Oxidoreductase FAD/NAD(P)-binding
Zm00001eb299970	7	5273284	5294651	protein binding	molecular_function	Leu-rich_rpt	Leucine-rich repeat
Zm00001eb299980	7	5294544	5295568	chloroplast thylakoid membrane	cellular_component
Zm00001eb299990	7	5295774	5296552	integral component of membrane	cellular_component	PSI_PsaG/PsaK	Photosystem I PsaG/PsaK protein
Zm00001eb300000	7	5300438	5307275	zinc ion binding	molecular_function	Znf_C3HC-like	Zinc finger, C3HC-like
Zm00001eb300010	7	5311902	5316381	ATP binding	molecular_function	Prot_kinase_dom	Protein kinase domain
Zm00001eb300020	7	5503036	5508709	microtubule binding	molecular_function	ARM-like	Armadillo-like helical
Zm00001eb300040	7	5513948	5514229
Zm00001eb300050	7	5566869	5567780	cytoplasm	cellular_component	Glutaredoxin	Glutaredoxin
Zm00001eb300060	7	5573805	5576538	integral component of membrane	cellular_component	Sugar/inositol_transpt	Sugar/inositol transporter
Zm00001eb300070	7	5575807	5576166
Zm00001eb300080	7	5576634	5579079	nucleus	cellular_component	MHD_dom	MAGE homology domain
Zm00001eb300090	7	5645096	5652501	nucleus	cellular_component	Transcription_factor_TCP	Transcription factor, TCP
MQTL10.3
Zm00001eb406880	10	5519665	5526185	glycine catabolic process	biological_process	GcvP	Glycine dehydrogenase (decarboxylating)
Zm00001eb406890	10	5548541	5552686	RNA binding	molecular_function	RNase_HII/HIII	Ribonuclease HII/HIII
Zm00001eb406900	10	5556612	5557814			Senescence_reg_S40	Senescence regulator S40
Zm00001eb406910	10	5568303	5569878
Zm00001eb406920	10	5569624	5571153	regulation of transcription, DNA-templated	biological_process	bZIP	Basic-leucine zipper domain
Zm00001eb406930	10	5608221	5613076	P-body	cellular_component	Dcp1	mRNA-decapping enzyme subunit 1
Zm00001eb406940	10	5610271	5611089
Zm00001eb406950	10	5668101	5670253	DNA binding	molecular_function	B3_DNA-bd	B3 DNA binding domain
Zm00001eb165130	4	3157604	3159376	Catalysis of an oxidation-reduction (redox) reaction, a reversible chemical reaction in which the oxidation state of an atom or atoms within a molecule is altered. One substrate acts as a hydrogen or electron donor and becomes oxidized, while the other acts as hydrogen or electron acceptor and becomes reduced.	oxidoreductase activity	molecular_function	Cu_oxidase_Cu_BS
Zm00001eb165140	4	3166862	3167768	The space external to the outermost structure of a cell. For cells without external protective or external encapsulating structures this refers to space outside of the plasma membrane. This term covers the host cell environment outside an intracellular parasite.	extracellular region	cellular_component	Prot_inh_BBI
Zm00001eb165160	4	3183828	3184371
Zm00001eb165170	4	3234793	3255162	Reactions, triggered in response to the presence of a foreign body or the occurrence of an injury, which result in restriction of damage to the organism attacked or prevention/recovery from the infection caused by the attack.	defense response	biological_process	NB-ARC
Zm00001eb165180	4	3236995	3238872	The component of a membrane consisting of the gene products and protein complexes having at least some part of their peptide sequence embedded in the hydrophobic region of the membrane.	integral component of membrane	cellular_component	DUF716
Zm00001eb165190	4	3259476	3259824
Zm00001eb165200	4	3259883	3265271	Reactions, triggered in response to the presence of a foreign body or the occurrence of an injury, which result in restriction of damage to the organism attacked or prevention/recovery from the infection caused by the attack.	defense response	biological_process	NB-ARC
Zm00001eb165210	4	3279151	3290546	Binding to ATP, adenosine 5'-triphosphate, a universally important coenzyme and enzyme regulator.	ATP binding	molecular_function	PAS
Zm00001eb165220	4	3321968	3322936				REM_fam
Zm00001eb165230	4	3333132	3336554	A more or less rigid stucture lying outside the cell membrane of a cell and composed of cellulose and pectin and other organic and inorganic substances.	plant-type cell wall	cellular_component	Glyco_hydro_3_N
Zm00001eb165240	4	3334147	3336519
Zm00001eb165250	4	3338883	3341824	Binding to a protein.	protein binding	molecular_function	Pentatricopeptide_repeat
Zm00001eb165260	4	3363590	3365114				DUF1645_plant
Zm00001eb165270	4	3366098	3370929	Binding to ATP, adenosine 5'-triphosphate, a universally important coenzyme and enzyme regulator.	ATP binding	molecular_function	Helicase_C
Zm00001eb165280	4	3371556	3376331	Binding to a protein.	protein binding	molecular_function	CH-domain
MQTL4.2
Zm00001eb166120	4	5309479	5310634
Zm00001eb166140	4	5336037	5337576	A lipid bilayer along with all the proteins and protein complexes embedded in it an attached to it.	membrane	cellular_component	CASP_dom
Zm00001eb166150	4	5383855	5391453	Binding to a protein.	protein binding	molecular_function	Armadillo
Zm00001eb166160	4	5395499	5396705
Zm00001eb166170	4	5449917	5450912
Zm00001eb166180	4	5461609	5472675	The component of a membrane consisting of the gene products and protein complexes having at least some part of their peptide sequence embedded in the hydrophobic region of the membrane.	integral component of membrane	cellular_component	Plipid/glycerol_acylTrfase
Zm00001eb166190	4	5496888	5500223	Binding to a protein.	protein binding	molecular_function	SAM
Zm00001eb166200	4	5501456	5502203	The component of a membrane consisting of the gene products and protein complexes having at least some part of their peptide sequence embedded in the hydrophobic region of the membrane.	integral component of membrane	cellular_component	ER_stress-assoc
Zm00001eb166210	4	5502820	5505618	The component of a membrane consisting of the gene products and protein complexes having at least some part of their peptide sequence embedded in the hydrophobic region of the membrane.	integral component of membrane	cellular_component	Sugar/inositol_transpt
Zm00001eb166220	4	5511396	5516213	The component of a membrane consisting of the gene products and protein complexes having at least some part of their peptide sequence embedded in the hydrophobic region of the membrane.	integral component of membrane	cellular_component	PGG_dom
Zm00001eb166230	4	5528494	5530489	The component of a membrane consisting of the gene products and protein complexes having at least some part of their peptide sequence embedded in the hydrophobic region of the membrane.	integral component of membrane	cellular_component	Sugar/inositol_transpt
Zm00001eb166240	4	5573009	5575682	The component of a membrane consisting of the gene products and protein complexes having at least some part of their peptide sequence embedded in the hydrophobic region of the membrane.	integral component of membrane	cellular_component	TSP1_rpt
Zm00001eb166250	4	5624713	5627201	The component of a membrane consisting of the gene products and protein complexes having at least some part of their peptide sequence embedded in the hydrophobic region of the membrane.	integral component of membrane	cellular_component	Sugar/inositol_transpt
Zm00001eb166260	4	5651921	5658559	A membrane-bounded organelle of eukaryotic cells in which chromosomes are housed and replicated. In most cells, the nucleus contains all of the cell's chromosomes except the organellar chromosomes, and is the site of RNA synthesis and processing. In some species, or in specialized cell types, RNA metabolism or DNA replication may be absent.	nucleus	cellular_component	RRM_dom
Zm00001eb166270	4	5685432	5686609	Binding to a metal ion.	metal ion binding	molecular_function	GATase_2_dom
Zm00001eb166280	4	5700645	5701128
Zm00001eb166290	4	5709242	5715343
Zm00001eb166300	4	5722066	5722866	Binding to an RNA molecule or a portion thereof.	RNA binding	molecular_function	H/ACA_rnp_Nhp2_euk
Zm00001eb166310	4	5723012	5723314
Zm00001eb166320	4	5723699	5726131
Zm00001eb166340	4	5731200	5735711	The chemical reactions and pathways involving carbohydrates, any of a group of organic compounds based of the general formula Cx(H2O)y. Includes the formation of carbohydrate derivatives by the addition of a carbohydrate residue to another molecule.	carbohydrate metabolic process	biological_process	Glycoside_Hdrlase_35
Zm00001eb166360	4	5744267	5745257
Zm00001eb166370	4	5745429	5745791	The chemical reactions and pathways involving carbohydrates, any of a group of organic compounds based of the general formula Cx(H2O)y. Includes the formation of carbohydrate derivatives by the addition of a carbohydrate residue to another molecule.	carbohydrate metabolic process	biological_process	Glycoside_Hdrlase_35
Zm00001eb166380	4	5753412	5756020	Catalysis of the hydrolysis of various bonds, e.g. C-O, C-N, C-C, phosphoric anhydride bonds, etc. Hydrolase is the systematic name for any enzyme of EC class 3.	hydrolase activity	molecular_function	Copine_C
Zm00001eb166390	4	5769119	5771070	Binding to ATP, adenosine 5'-triphosphate, a universally important coenzyme and enzyme regulator.	ATP binding	molecular_function	APS_kinase
Zm00001eb166400	4	5781658	5783504	The formation of a protein dimer, a macromolecular structure consists of two noncovalently associated identical or nonidentical subunits.	protein dimerization activity	molecular_function	bHLH_dom
Zm00001eb166410	4	5819215	5821030
Zm00001eb166420	4	5828385	5829974
Zm00001eb166430	4	5874614	5885172	A lipid bilayer along with all the proteins and protein complexes embedded in it an attached to it.	membrane	cellular_component	Mitochondrial_sb/sol_carrier
Zm00001eb166440	4	5884981	5888963	The contents of a cell excluding the plasma membrane and nucleus, but including other subcellular structures.	cytoplasm	cellular_component	PSP
Zm00001eb166450	4	5894733	5895568	Arrays of microtubules underlying and connected to the plasma membrane, in the cortical cytosol, oriented mainly with their axes transverse to the long axis of the cell (and root in plants). In plants it influences the direction of cellulose microfibril deposition.	cortical microtubule, transverse to long axis	cellular_component	SPR1/2/3/4/5
Zm00001eb166460	4	5896251	5900442	The chemical reactions and pathways involving those compounds which are formed as a part of the normal anabolic and catabolic processes. These processes take place in most, if not all, cells of the organism.	primary metabolic process	biological_process	Znf_RING
Zm00001eb166470	4	5903717	5904343	Any molecular function by which a gene product interacts selectively and non-covalently with DNA (deoxyribonucleic acid).	DNA binding	molecular_function	RNA_pol_Rpb2_3
Zm00001eb166480	4	5921614	5922353	A membrane-bounded organelle of eukaryotic cells in which chromosomes are housed and replicated. In most cells, the nucleus contains all of the cell's chromosomes except the organellar chromosomes, and is the site of RNA synthesis and processing. In some species, or in specialized cell types, RNA metabolism or DNA replication may be absent.	nucleus	cellular_component
Zm00001eb166490	4	5936402	5938984	Binding to a metal ion.	metal ion binding	molecular_function	HMA_dom_sf
Zm00001eb166510	4	5938354	5938975
Zm00001eb166520	4	5991734	5992330	Binding to a metal ion.	metal ion binding	molecular_function	Oxoglu/Fe-dep_dioxygenase
Zm00001eb166530	4	5994311	5994872
Zm00001eb166540	4	6003288	6004588	A membrane-bounded organelle of eukaryotic cells in which chromosomes are housed and replicated. In most cells, the nucleus contains all of the cell's chromosomes except the organellar chromosomes, and is the site of RNA synthesis and processing. In some species, or in specialized cell types, RNA metabolism or DNA replication may be absent.	nucleus	cellular_component	EARLY_FLOWERING_4_dom
Zm00001eb166550	4	6007762	6014667				GRDP-like
Zm00001eb166560	4	6013571	6014790
Zm00001eb166570	4	6035873	6043236	The component of a membrane consisting of the gene products and protein complexes having at least some part of their peptide sequence embedded in the hydrophobic region of the membrane.	integral component of membrane	cellular_component	DUF716
MQTL4.3
Zm00001eb166680	4	6214016	6216534	Binding to a heme, a compound composed of iron complexed in a porphyrin (tetrapyrrole) ring.	heme binding	molecular_function	Cyt_P450
Zm00001eb166690	4	6254488	6257123	The component of a membrane consisting of the gene products and protein complexes having at least some part of their peptide sequence embedded in the hydrophobic region of the membrane.	integral component of membrane	cellular_component	Prot_kinase_dom
Zm00001eb166700	4	6257803	6264933	The component of a membrane consisting of the gene products and protein complexes having at least some part of their peptide sequence embedded in the hydrophobic region of the membrane.	integral component of membrane	cellular_component	Sugar/inositol_transpt
Zm00001eb166710	4	6266105	6274355	Binding to an RNA molecule or a portion thereof.	RNA binding	molecular_function	RRM_dom
Zm00001eb166740	4	6280069	6282009	Reactions, triggered in response to the presence of a foreign body or the occurrence of an injury, which result in restriction of damage to the organism attacked or prevention/recovery from the infection caused by the attack.	defense response	biological_process	Defensin_invertebrate/fungal
Zm00001eb166750	4	6282768	6285820				Remorin_C
Zm00001eb166760	4	6330182	6333177
Zm00001eb166770	4	6370793	6374738	Binding to a protein.	protein binding	molecular_function	Prot_kinase_dom
Zm00001eb166790	4	6379494	6383504	A membrane-bounded organelle of eukaryotic cells in which chromosomes are housed and replicated. In most cells, the nucleus contains all of the cell's chromosomes except the organellar chromosomes, and is the site of RNA synthesis and processing. In some species, or in specialized cell types, RNA metabolism or DNA replication may be absent.	nucleus	cellular_component	SS18_N
Zm00001eb166800	4	6383467	6386904	Any molecular function by which a gene product interacts selectively and non-covalently with DNA (deoxyribonucleic acid).	DNA binding	molecular_function	RNA_pol-assoc_fac_A49-like
MQTL4.4
Zm00001eb167430	4	8035299	8038137				At4g22758-like
MQTL4.5
Zm00001eb167840	4	11281127	11285892	Binding to a metal ion.	metal ion binding	molecular_function	Znf_PHD
Zm00001eb167850	4	11298994	11303917	The chemical reactions and pathways involving lipids, compounds soluble in an organic solvent but not, or sparingly, in an aqueous solvent. Includes fatty acids; neutral fats, other fatty-acid esters, and soaps; long-chain (fatty) alcohols and waxes; sphingoids and other long-chain bases; glycolipids, phospholipids and sphingolipids; and carotenes, polyprenols, sterols, terpenes and other isopren…	lipid metabolic process	biological_process	PLC-like_Pdiesterase_TIM-brl
Zm00001eb167860	4	11364390	11365623				DUF295
Zm00001eb167870	4	11400802	11403786	The chemical reactions and pathways resulting in the breakdown of glycine by oxidative cleavage to carbon dioxide, ammonia, and a methylene group, mediated by enzymes of the glycine cleavage complex.	glycine decarboxylation via glycine cleavage system	biological_process	Biotin_lipoyl
Zm00001eb167880	4	11447146	11448558				DUF295
Zm00001eb167890	4	11510402	11510851
Zm00001eb167900	4	11511907	11513512	Binding to a protein.	protein binding	molecular_function	F-box_dom
Zm00001eb167910	4	11540386	11547079	Catalysis of the transfer of a glycosyl group from one compound (donor) to another (acceptor).	glycosyltransferase activity	molecular_function	Glyco_trans_1
Zm00001eb167920	4	11595150	11595797	The chemical reactions and pathways resulting in the formation of trehalose, a disaccharide isomeric with sucrose and obtained from certain lichens and fungi.	trehalose biosynthetic process	biological_process	Glyco_trans_20
Zm00001eb167930	4	11606322	11607146	Binding to a 2 iron, 2 sulfur (2Fe-2S) cluster; this cluster consists of two iron atoms, with two inorganic sulfur atoms found between the irons and acting as bridging ligands.	2 iron, 2 sulfur cluster binding	molecular_function	2Fe-2S_ferredoxin-type
Zm00001eb167940	4	11634586	11663228	The Ccr4-Not complex is an eukaryotically conserved deadenylase that can initiate cytoplasmic mRNA decay, and reduce translation by releasing poly(A)-binding protein (Pab1/PABPC1). Ccr4-Not contains seven core subunits, including two poly(A)-specific exonucleases, Ccr4/CNOT6/CNOT6L and Caf1/Pop2/CNOT7/CNOT8.	CCR4-NOT complex	cellular_component	CNOT11
Zm00001eb167950	4	11713659	11714961
Zm00001eb167960	4	11719673	11720466				DUF538
Zm00001eb167970	4	11723868	11725947	A lipid bilayer along with all the proteins and protein complexes embedded in it an attached to it.	membrane	cellular_component	THH1/TOM1/TOM3_dom
Zm00001eb167980	4	11760143	11760937				DUF538
Zm00001eb168000	4	11829113	11840922	The chemical reactions and pathways involving carbohydrates, any of a group of organic compounds based of the general formula Cx(H2O)y. Includes the formation of carbohydrate derivatives by the addition of a carbohydrate residue to another molecule.	carbohydrate metabolic process	biological_process	GH116_catalytic
Zm00001eb168010	4	11862186	11864645	Binding to a metal ion.	metal ion binding	molecular_function	PP2C_BS
Zm00001eb168020	4	11870166	11872124	Catalysis of the reaction: protein serine phosphate + H2O = protein serine + phosphate, and protein threonine phosphate + H2O = protein threonine + phosphate.	protein serine/threonine phosphatase activity	molecular_function	PP2C
Zm00001eb168030	4	11872182	11874449	Catalysis of the reaction: protein serine phosphate + H2O = protein serine + phosphate, and protein threonine phosphate + H2O = protein threonine + phosphate.	protein serine/threonine phosphatase activity	molecular_function	PPM-type_phosphatase_dom
Zm00001eb168040	4	11964369	11965713	A membrane-bounded organelle of eukaryotic cells in which chromosomes are housed and replicated. In most cells, the nucleus contains all of the cell's chromosomes except the organellar chromosomes, and is the site of RNA synthesis and processing. In some species, or in specialized cell types, RNA metabolism or DNA replication may be absent.	nucleus	cellular_component	AP2/ERF_dom
Zm00001eb168050	4	12089130	12096668	Catalysis of the hydrolysis of various bonds, e.g. C-O, C-N, C-C, phosphoric anhydride bonds, etc. Hydrolase is the systematic name for any enzyme of EC class 3.	hydrolase activity	molecular_function	Galactose-bd-like_sf
Zm00001eb168070	4	12097823	12106300	Binding to ATP, adenosine 5'-triphosphate, a universally important coenzyme and enzyme regulator.	ATP binding	molecular_function	Prot_kinase_dom
Zm00001eb168080	4	12130180	12131543	Catalysis of the transfer of a phosphate group, usually from ATP, to a substrate molecule.	kinase activity	molecular_function	GNK2
Zm00001eb168090	4	12186280	12192709	The component of a membrane consisting of the gene products and protein complexes having at least some part of their peptide sequence embedded in the hydrophobic region of the membrane.	integral component of membrane	cellular_component
Zm00001eb168100	4	12192898	12195124	A lipid bilayer along with all the proteins and protein complexes embedded in it an attached to it.	membrane	cellular_component	Chloro_AB-bd_pln
Zm00001eb168110	4	12197625	12198543
Zm00001eb168120	4	12317574	12320379				Homeodomain_ZF_HD
MQTL4.6
Zm00001eb168170	4	12566874	12571003	Binding to ATP, adenosine 5'-triphosphate, a universally important coenzyme and enzyme regulator.	ATP binding	molecular_function	GDA1_CD39_NTPase
Zm00001eb168180	4	12609388	12609950
Zm00001eb168190	4	12654310	12659689	A membrane-bounded organelle of eukaryotic cells in which chromosomes are housed and replicated. In most cells, the nucleus contains all of the cell's chromosomes except the organellar chromosomes, and is the site of RNA synthesis and processing. In some species, or in specialized cell types, RNA metabolism or DNA replication may be absent.	nucleus	cellular_component	START_lipid-bd_dom
Zm00001eb168200	4	12732298	12735602	A lipid bilayer along with all the proteins and protein complexes embedded in it an attached to it.	membrane	cellular_component	HGSNAT_cat
Zm00001eb168210	4	12764777	12765230
Zm00001eb168220	4	12766588	12768818	Binding to a protein.	protein binding	molecular_function	F-box_dom
Zm00001eb168250	4	12910409	12911110
Zm00001eb168260	4	12917457	12923362	Binding to a protein.	protein binding	molecular_function	PDZ
Zm00001eb168270	4	12978762	12983382				Ankyrin_rpt-contain_sf
Zm00001eb168280	4	12982585	12983295
Zm00001eb168290	4	13009615	13011188	Catalysis of the transfer of a methyl group to an acceptor molecule.	methyltransferase activity	molecular_function	O_MeTrfase_dom
Zm00001eb168300	4	13116810	13117663	Functions in the initiation of ribosome-mediated translation of mRNA into a polypeptide.	translation initiation factor activity	molecular_function
Zm00001eb168310	4	13117878	13120815	A lipid bilayer along with all the proteins and protein complexes embedded in it an attached to it.	membrane	cellular_component
Zm00001eb168320	4	13128982	13130228	A lipid bilayer along with all the proteins and protein complexes embedded in it an attached to it.	membrane	cellular_component	XG_FTase
Zm00001eb168340	4	13137982	13145194	Binding to an RNA molecule or a portion thereof.	RNA binding	molecular_function	S4_RNA-bd
Zm00001eb168350	4	13184755	13185856	The chemical reactions and pathways involving carbohydrates, any of a group of organic compounds based of the general formula Cx(H2O)y. Includes the formation of carbohydrate derivatives by the addition of a carbohydrate residue to another molecule.	carbohydrate metabolic process	biological_process	Chitinase-like
Zm00001eb168360	4	13298845	13299703	Catalysis of an oxidation-reduction (redox) reaction in which a CH-CH group acts as a hydrogen or electron donor and reduces NAD or NADP.	oxidoreductase activity, acting on the CH-CH group of donors, NAD or NADP as acceptor	molecular_function	NAD(P)-bd_dom_sf
Zm00001eb168370	4	13298950	13299511
Zm00001eb168380	4	13314378	13316001	Catalysis of an oxidation-reduction (redox) reaction, a reversible chemical reaction in which the oxidation state of an atom or atoms within a molecule is altered. One substrate acts as a hydrogen or electron donor and becomes oxidized, while the other acts as hydrogen or electron acceptor and becomes reduced.	oxidoreductase activity	molecular_function	GroES-like_sf
Zm00001eb168390	4	13333441	13334327	Binding to a calcium ion (Ca2+).	calcium ion binding	molecular_function	EF_hand_dom
Zm00001eb168400	4	13377098	13377919
Zm00001eb168410	4	13645894	13676006	Binding to ATP, adenosine 5'-triphosphate, a universally important coenzyme and enzyme regulator.	ATP binding	molecular_function	Dual-sp_phosphatase_cat-dom
MQTL4.7
Zm00001eb168550	4	14486593	14490005	OBSOLETE. A metabolic process that results in the removal or addition of one or more electrons to or from a substance, with or without the concomitant removal or addition of a proton or protons.	obsolete oxidation-reduction process	biological_process	GroES-like_sf
Zm00001eb168560	4	14596321	14596929
Zm00001eb168570	4	14646477	14647047
Zm00001eb168580	4	14664375	14664836
Zm00001eb168590	4	14781193	14781784	Binding to GTP, guanosine triphosphate.	GTP binding	molecular_function	Small_GTPase_SAR1
Zm00001eb168600	4	14807045	14808907	The contents of a cell excluding the plasma membrane and nucleus, but including other subcellular structures.	cytoplasm	cellular_component	PyrdxlP-dep_Trfase_major
Zm00001eb168610	4	14871464	14871709
Zm00001eb168620	4	14914140	14916855	A more or less rigid stucture lying outside the cell membrane of a cell and composed of cellulose and pectin and other organic and inorganic substances.	plant-type cell wall	cellular_component	Peroxidase_pln
Zm00001eb168630	4	14938330	14939088				PADRE_dom
Zm00001eb168640	4	14996217	15001322	Catalysis of a biochemical reaction at physiological temperatures. In biologically catalyzed reactions, the reactants are known as substrates, and the catalysts are naturally occurring macromolecular substances known as enzymes. Enzymes possess specific binding sites for substrates, and are usually composed wholly or largely of protein, but RNA that has catalytic activity (ribozyme) is often also…	catalytic activity	molecular_function	Aminotrans_V_dom
Zm00001eb168650	4	15054026	15060003	Binding to ATP, adenosine 5'-triphosphate, a universally important coenzyme and enzyme regulator.	ATP binding	molecular_function	RNA-helicase_DEAD-box_CS
Zm00001eb168660	4	15060552	15061678	The chemical reactions and pathways resulting in the breakdown of a carbohydrate into pyruvate, with the concomitant production of a small amount of ATP and the reduction of NAD(P) to NAD(P)H. Glycolysis begins with the metabolism of a carbohydrate to generate products that can enter the pathway and ends with the production of pyruvate. Pyruvate may be converted to acetyl-coenzyme A, ethanol, lac…	glycolytic process	biological_process	Phosphoglycerate_kinase
Zm00001eb168670	4	15085518	15099931	Catalysis of the transfer of a phosphate group, usually from ATP, to a substrate molecule.	kinase activity	molecular_function	PI3/4_kinase_cat_dom
Zm00001eb168680	4	15140763	15143517	Binding to FAD, flavin-adenine dinucleotide, the coenzyme or the prosthetic group of various flavoprotein oxidoreductase enzymes, in either the oxidized form, FAD, or the reduced form, FADH2.	flavin adenine dinucleotide binding	molecular_function	Flavin_mOase
Zm00001eb168690	4	15149266	15151670	Binding to FAD, flavin-adenine dinucleotide, the coenzyme or the prosthetic group of various flavoprotein oxidoreductase enzymes, in either the oxidized form, FAD, or the reduced form, FADH2.	flavin adenine dinucleotide binding	molecular_function	Flavin_mOase
Zm00001eb168700	4	15157596	15169617	Binding to FAD, flavin-adenine dinucleotide, the coenzyme or the prosthetic group of various flavoprotein oxidoreductase enzymes, in either the oxidized form, FAD, or the reduced form, FADH2.	flavin adenine dinucleotide binding	molecular_function	Flavin_mOase
Zm00001eb168710	4	15175383	15178141	Binding to FAD, flavin-adenine dinucleotide, the coenzyme or the prosthetic group of various flavoprotein oxidoreductase enzymes, in either the oxidized form, FAD, or the reduced form, FADH2.	flavin adenine dinucleotide binding	molecular_function	Flavin_mOase
Zm00001eb168720	4	15299300	15301857	A membrane-bounded organelle of eukaryotic cells in which chromosomes are housed and replicated. In most cells, the nucleus contains all of the cell's chromosomes except the organellar chromosomes, and is the site of RNA synthesis and processing. In some species, or in specialized cell types, RNA metabolism or DNA replication may be absent.	nucleus	cellular_component	SANT/Myb
Zm00001eb168730	4	15351485	15357555	Binding to ATP, adenosine 5'-triphosphate, a universally important coenzyme and enzyme regulator.	ATP binding	molecular_function	Prot_kinase_dom
Zm00001eb168740	4	15570433	15575435				DDB_G0292058-like
Zm00001eb168750	4	15666551	15673304
Zm00001eb168760	4	15699633	15707317	Binding to a protein.	protein binding	molecular_function	F-box-like_dom_sf
Zm00001eb168770	4	15756985	15759645	Catalysis of an oxidation-reduction (redox) reaction, a reversible chemical reaction in which the oxidation state of an atom or atoms within a molecule is altered. One substrate acts as a hydrogen or electron donor and becomes oxidized, while the other acts as hydrogen or electron acceptor and becomes reduced.	oxidoreductase activity	molecular_function	Cu-oxidase
Zm00001eb168780	4	15810013	15810902	The membrane surrounding a cell that separates the cell from its external environment. It consists of a phospholipid bilayer and associated proteins.	plasma membrane	cellular_component	Sec3-PIP2_bind
Zm00001eb168790	4	15837472	15871830	A process of secretion by a cell that results in the release of intracellular molecules (e.g. hormones, matrix proteins) contained within a membrane-bounded vesicle. Exocytosis can occur either by full fusion, when the vesicle collapses into the plasma membrane, or by a kiss-and-run mechanism that involves the formation of a transient contact, a pore, between a granule (for exemple of chromaffin …	exocytosis	biological_process	Sec3_C
Zm00001eb168800	4	15868893	15869300	Binding to a protein.	protein binding	molecular_function	F-box-like_dom_sf
Zm00001eb168810	4	15906671	15911675	Binding to ATP, adenosine 5'-triphosphate, a universally important coenzyme and enzyme regulator.	ATP binding	molecular_function	CARKD
Zm00001eb168820	4	15966666	15967880
Zm00001eb168830	4	15974318	15976170				DUF1685
Zm00001eb168840	4	16018948	16027266	The component of a membrane consisting of the gene products and protein complexes having at least some part of their peptide sequence embedded in the hydrophobic region of the membrane.	integral component of membrane	cellular_component	Mg_trans_NIPA
Zm00001eb168850	4	16063864	16064793
Zm00001eb168870	4	16067079	16070427	A membrane-bounded organelle of eukaryotic cells in which chromosomes are housed and replicated. In most cells, the nucleus contains all of the cell's chromosomes except the organellar chromosomes, and is the site of RNA synthesis and processing. In some species, or in specialized cell types, RNA metabolism or DNA replication may be absent.	nucleus	cellular_component	B3_DNA-bd
Zm00001eb168880	4	16152293	16157795	The component of a membrane consisting of the gene products and protein complexes having at least some part of their peptide sequence embedded in the hydrophobic region of the membrane.	integral component of membrane	cellular_component	DUF616
Zm00001eb168890	4	16158491	16159960
Zm00001eb168900	4	16181059	16184699	The chemical reactions and pathways involving lipids, compounds soluble in an organic solvent but not, or sparingly, in an aqueous solvent. Includes fatty acids; neutral fats, other fatty-acid esters, and soaps; long-chain (fatty) alcohols and waxes; sphingoids and other long-chain bases; glycolipids, phospholipids and sphingolipids; and carotenes, polyprenols, sterols, terpenes and other isopren…	lipid metabolic process	biological_process	SapB_1
Zm00001eb168910	4	16194023	16198775	Catalysis of the rearrangement of both intrachain and interchain disulfide bonds in proteins.	protein disulfide isomerase activity	molecular_function	Disulphide_isomerase
MQTL4.8
Zm00001eb169360	4	19015525	19020090	Any process that modulates the frequency, rate or extent of cellular DNA-templated transcription.	regulation of transcription, DNA-templated	biological_process	RNA_pol_sigma_r2
Zm00001eb169370	4	19020805	19027990	The component of a membrane consisting of the gene products and protein complexes having at least some part of their peptide sequence embedded in the hydrophobic region of the membrane.	integral component of membrane	cellular_component	SDR_fam
Zm00001eb169380	4	19073820	19075164
Zm00001eb169390	4	19074024	19075158
Zm00001eb169400	4	19112244	19119445	Catalysis of the activation of small proteins, such as ubiquitin or ubiquitin-like proteins, through the formation of an ATP-dependent high-energy thiolester bond.	ubiquitin-like modifier activating enzyme activity	molecular_function	ThiF_NAD_FAD-bd
Zm00001eb169410	4	19187783	19200001	Binding to a metal ion.	metal ion binding	molecular_function	SBP_dom
MQTL4.9
Zm00001eb170080	4	23025711	23027270	Binding to a protein.	protein binding	molecular_function	IQ_motif_EF-hand-BS
Zm00001eb170090	4	23136974	23138432				Nucl-diP-sugar_transferase
Zm00001eb170100	4	23287485	23290901
Zm00001eb170110	4	23287546	23290688	A membrane-bounded organelle of eukaryotic cells in which chromosomes are housed and replicated. In most cells, the nucleus contains all of the cell's chromosomes except the organellar chromosomes, and is the site of RNA synthesis and processing. In some species, or in specialized cell types, RNA metabolism or DNA replication may be absent.	nucleus	cellular_component	TF_GRAS
Zm00001eb170120	4	23294630	23299828	Binding to ATP, adenosine 5'-triphosphate, a universally important coenzyme and enzyme regulator.	ATP binding	molecular_function	Prot_kinase_dom
Zm00001eb170130	4	23301347	23301781	Progression through the phases of the mitotic cell cycle, the most common eukaryotic cell cycle, which canonically comprises four successive phases called G1, S, G2, and M and includes replication of the genome and the subsequent segregation of chromosomes into daughter cells. In some variant cell cycles nuclear replication or nuclear division may not be followed by cell division, or G1 and G2 ph…	mitotic cell cycle	biological_process	WPP_dom
Zm00001eb170140	4	23355919	23369265	The chemical reactions and pathways involving carbohydrates, any of a group of organic compounds based of the general formula Cx(H2O)y. Includes the formation of carbohydrate derivatives by the addition of a carbohydrate residue to another molecule.	carbohydrate metabolic process	biological_process	Galactose-bd-like_sf
Zm00001eb170150	4	23370806	23374368	The component of a membrane consisting of the gene products and protein complexes having at least some part of their peptide sequence embedded in the hydrophobic region of the membrane.	integral component of membrane	cellular_component	SWEET_sugar_transpr
Zm00001eb170160	4	23394257	23395270	A lipid bilayer along with all the proteins and protein complexes embedded in it an attached to it.	membrane	cellular_component
Zm00001eb170170	4	23523848	23526225
Zm00001eb170180	4	23609969	23611848	Binding to a protein.	protein binding	molecular_function	Leu-rich_rpt
Zm00001eb170190	4	23616627	23620225				BRO1_dom
Zm00001eb170200	4	23810528	23810876	Binding to a protein.	protein binding	molecular_function	Pentatricopeptide_repeat
Zm00001eb170210	4	23812879	23815691
Zm00001eb170220	4	23813415	23815439	Binding to a protein.	protein binding	molecular_function	Armadillo
Zm00001eb170230	4	23852738	23858056	The contents of a cell excluding the plasma membrane and nucleus, but including other subcellular structures.	cytoplasm	cellular_component	Aminotrans_II_pyridoxalP_BS
Zm00001eb170240	4	23915139	23919156	The contents of a cell excluding the plasma membrane and nucleus, but including other subcellular structures.	cytoplasm	cellular_component	Aminotrans_II_pyridoxalP_BS
Zm00001eb170250	4	23921886	23942423	The cellular metabolic process in which a protein is formed, using the sequence of a mature mRNA or circRNA molecule to specify the sequence of amino acids in a polypeptide chain. Translation is mediated by the ribosome, and begins with the formation of a ternary complex between aminoacylated initiator methionine tRNA, GTP, and initiation factor 2, which subsequently associates with the small sub…	translation	biological_process	60S_ribosomal_L6E
Zm00001eb170270	4	23987975	23988496
Zm00001eb170300	4	24072624	24074357	Catalysis of the transfer of a methyl group to an acceptor molecule.	methyltransferase activity	molecular_function	Plant_MeTrfase_dimerisation
Zm00001eb170330	4	24236765	24238099	The space enclosed by the double membrane of a chloroplast but excluding the thylakoid space. It contains DNA, ribosomes and some temporary products of photosynthesis.	chloroplast stroma	cellular_component	Acyl_carrier
Zm00001eb170340	4	24263086	24270214	A membrane-bounded organelle of eukaryotic cells in which chromosomes are housed and replicated. In most cells, the nucleus contains all of the cell's chromosomes except the organellar chromosomes, and is the site of RNA synthesis and processing. In some species, or in specialized cell types, RNA metabolism or DNA replication may be absent.	nucleus	cellular_component	BRCT_dom
Zm00001eb170350	4	24328195	24338906				His_Pase_superF_clade-1
Zm00001eb170360	4	24437187	24443661	The process of dividing the cytoplasm of a parent cell where a structure forms in the cytoplasm and grows until reaching the plasma membrane, thereby completely separating the cytoplasms of adjacent progeny cells. An example of this is found in Arabidopsis thaliana.	cytokinesis by cell plate formation	biological_process	SCD2-like
Zm00001eb170370	4	24512356	24513432	Any process that activates or increases the frequency, rate or extent of transcription from an RNA polymerase II promoter.	positive regulation of transcription by RNA polymerase II	biological_process	Hac1/HY5
Zm00001eb170390	4	24589362	24593114	Catalysis of the hydrolysis of a single C-terminal amino acid residue from the C-terminus of a polypeptide chain by a catalytic mechanism that involves a catalytic triad consisting of a serine nucleophile that is activated by a proton relay involving an acidic residue (e.g. aspartate or glutamate) and a basic residue (usually histidine).	serine-type carboxypeptidase activity	molecular_function	Peptidase_S10
Zm00001eb170400	4	24723057	24729323	Catalysis of an oxidation-reduction (redox) reaction, a reversible chemical reaction in which the oxidation state of an atom or atoms within a molecule is altered. One substrate acts as a hydrogen or electron donor and becomes oxidized, while the other acts as hydrogen or electron acceptor and becomes reduced.	oxidoreductase activity	molecular_function	SDR_fam
Zm00001eb170420	4	24744096	24746505
Zm00001eb170430	4	24762213	24762651				AB_hydrolase
Zm00001eb170440	4	24818567	24820532	Catalysis of the transfer of a glycosyl group from a UDP-sugar to a small hydrophobic molecule.	UDP-glycosyltransferase activity	molecular_function	UDP_glucos_trans
Zm00001eb170450	4	24839574	24840226	The component of a membrane consisting of the gene products and protein complexes having at least some part of their peptide sequence embedded in the hydrophobic region of the membrane.	integral component of membrane	cellular_component	CASP/CASPL
Zm00001eb170460	4	24860053	24865670	Binding to a protein.	protein binding	molecular_function	Prot_kinase_dom
Zm00001eb170470	4	24963862	24964546
Zm00001eb170480	4	25021500	25023863
Zm00001eb170490	4	25052429	25052912	A process involved in cell fate commitment. Once determination has taken place, a cell becomes committed to differentiate down a particular pathway regardless of its environment.	cell fate determination	biological_process	TPD1
Zm00001eb170500	4	25078039	25078683	A process involved in cell fate commitment. Once determination has taken place, a cell becomes committed to differentiate down a particular pathway regardless of its environment.	cell fate determination	biological_process	TPD1
Zm00001eb170510	4	25081389	25083426	Catalysis of the transfer of a glycosyl group from a UDP-sugar to a small hydrophobic molecule.	UDP-glycosyltransferase activity	molecular_function	UDP_glucos_trans
Zm00001eb170520	4	25083318	25091452	Binding to a protein.	protein binding	molecular_function	Prot_kinase_dom
Zm00001eb170530	4	25335328	25339091	A membrane-bounded organelle of eukaryotic cells in which chromosomes are housed and replicated. In most cells, the nucleus contains all of the cell's chromosomes except the organellar chromosomes, and is the site of RNA synthesis and processing. In some species, or in specialized cell types, RNA metabolism or DNA replication may be absent.	nucleus	cellular_component	bHLH_dom
Zm00001eb170540	4	25420464	25426332	Binding to a protein.	protein binding	molecular_function	PB1_dom
Zm00001eb170550	4	25522000	25539031	The component of a membrane consisting of the gene products and protein complexes having at least some part of their peptide sequence embedded in the hydrophobic region of the membrane.	integral component of membrane	cellular_component	CpcT/CpeT
Zm00001eb170560	4	25597205	25600478	Binding to a heme, a compound composed of iron complexed in a porphyrin (tetrapyrrole) ring.	heme binding	molecular_function	Cyt_P450
Zm00001eb170580	4	25786847	25789338	The component of a membrane consisting of the gene products and protein complexes having at least some part of their peptide sequence embedded in the hydrophobic region of the membrane.	integral component of membrane	cellular_component	Cyt_P450
Zm00001eb170590	4	25858890	25861248	Catalysis of the transfer of a methyl group to an acceptor molecule.	methyltransferase activity	molecular_function	O_MeTrfase_dom
Zm00001eb170600	4	25907340	25907891
Zm00001eb170610	4	25952059	25956439	Binding to Hsp90 proteins, any of a group of heat shock proteins around 90kDa in size.	Hsp90 protein binding	molecular_function	CS_dom
Zm00001eb170620	4	26022778	26023401
Zm00001eb170630	4	26124653	26125328
Zm00001eb170640	4	26252624	26253476				MHD
Zm00001eb170650	4	26396474	26428228	Catalysis of the transfer of a methyl group to an acceptor molecule.	methyltransferase activity	molecular_function	MeTrfase_RsmB/NOP2
Zm00001eb170670	4	26463010	26463892
Zm00001eb170680	4	26603871	26604570
Zm00001eb170690	4	26604878	26607591	A membrane-bounded organelle of eukaryotic cells in which chromosomes are housed and replicated. In most cells, the nucleus contains all of the cell's chromosomes except the organellar chromosomes, and is the site of RNA synthesis and processing. In some species, or in specialized cell types, RNA metabolism or DNA replication may be absent.	nucleus	cellular_component	Cro/C1-type_HTH
Zm00001eb170700	4	26609885	26610675
Zm00001eb170710	4	26610698	26622919
Zm00001eb170720	4	26756824	26761484	The component of a membrane consisting of the gene products and protein complexes having at least some part of their peptide sequence embedded in the hydrophobic region of the membrane.	integral component of membrane	cellular_component	NCS2
MQTL4.10
Zm00001eb177530	4	68465004	68510883	Catalysis of an oxidation-reduction (redox) reaction, a reversible chemical reaction in which the oxidation state of an atom or atoms within a molecule is altered. One substrate acts as a hydrogen or electron donor and becomes oxidized, while the other acts as hydrogen or electron acceptor and becomes reduced.	oxidoreductase activity	molecular_function	Asp/Glu/Uridylate_kinase
Zm00001eb177540	4	68633240	68633551	A chlorophyll-containing plastid with thylakoids organized into grana and frets, or stroma thylakoids, and embedded in a stroma.	chloroplast	cellular_component	TSP9
Zm00001eb177550	4	68652220	68655847	Any process that modulates the frequency, rate or extent of cellular DNA-templated transcription.	regulation of transcription, DNA-templated	biological_process	AP2/ERF_dom
MQTL5.1
Zm00001eb210350	5	844830	847156				DUF547
Zm00001eb210360	5	908320	911966				OTU_dom
Zm00001eb210370	5	957230	960100	Any process that modulates the frequency, rate or extent of cellular DNA-templated transcription.	regulation of transcription, DNA-templated	biological_process	RNA_pol_sigma70_r3
Zm00001eb210380	5	960590	967783	Binding to an RNA molecule or a portion thereof.	RNA binding	molecular_function	La_HTH
Zm00001eb210390	5	967676	968406	Catalysis of the hydrolysis of any ester bond.	hydrolase activity, acting on ester bonds	molecular_function	GDSL
Zm00001eb210410	5	968819	974028				DUF1499
Zm00001eb210420	5	969193	971188	Binding to a protein.	protein binding	molecular_function	Pentatricopeptide_repeat
Zm00001eb210430	5	975409	977476	Any process that activates or increases the rate or extent of growth, the increase in size or mass of all or part of an organism.	positive regulation of growth	biological_process	DUF668
Zm00001eb210440	5	992344	993277	The component of a membrane consisting of the gene products and protein complexes having at least some part of their peptide sequence embedded in the hydrophobic region of the membrane.	integral component of membrane	cellular_component
Zm00001eb210450	5	1048980	1059940	The directed movement of proteins in a cell, including the movement of proteins between specific compartments or structures within a cell, such as organelles of a eukaryotic cell.	intracellular protein transport	biological_process	Importin-beta_N
Zm00001eb210460	5	1063589	1065022	Catalysis of the hydrolysis of various bonds, e.g. C-O, C-N, C-C, phosphoric anhydride bonds, etc. Hydrolase is the systematic name for any enzyme of EC class 3.	hydrolase activity	molecular_function	SASA
Zm00001eb210470	5	1107229	1114095	A chlorophyll-containing plastid with thylakoids organized into grana and frets, or stroma thylakoids, and embedded in a stroma.	chloroplast	cellular_component	CBS_dom
Zm00001eb210480	5	1117556	1118434	The chemical reactions and pathways resulting in the formation of a fatty acid, any of the aliphatic monocarboxylic acids that can be liberated by hydrolysis from naturally occurring fats and oils. Fatty acids are predominantly straight-chain acids of 4 to 24 carbon atoms, which may be saturated or unsaturated; branched fatty acids and hydroxy fatty acids also occur, and very long chain acids of …	fatty acid biosynthetic process	biological_process	Ppantetheine_attach_site
Zm00001eb210490	5	1118363	1119914	Binding to a metal ion.	metal ion binding	molecular_function	Oxoglu/Fe-dep_dioxygenase
Zm00001eb210500	5	1121253	1124560	Any process that modulates the frequency, rate or extent of the directed movement of ions from one side of a membrane to the other.	regulation of ion transmembrane transport	biological_process	OEP24
Zm00001eb210510	5	1171399	1176707	Catalysis of the reaction: NAD+ + (ADP-D-ribosyl)(n)-acceptor = nicotinamide + (ADP-D-ribosyl)(n+1)-acceptor.	NAD+ ADP-ribosyltransferase activity	molecular_function	Poly(ADP-ribose)pol_cat_dom
Zm00001eb210520	5	1191559	1197349				Znf_PHD
Zm00001eb210530	5	1197693	1202334	Any process that modulates the frequency, rate or extent of cellular DNA-templated transcription.	regulation of transcription, DNA-templated	biological_process	HSF_DNA-bd
Zm00001eb210540	5	1201410	1202223	A membrane-bounded organelle of eukaryotic cells in which chromosomes are housed and replicated. In most cells, the nucleus contains all of the cell's chromosomes except the organellar chromosomes, and is the site of RNA synthesis and processing. In some species, or in specialized cell types, RNA metabolism or DNA replication may be absent.	nucleus	cellular_component	RNase_III_dom
Zm00001eb210550	5	1203165	1206955	Binding to an RNA molecule or a portion thereof.	RNA binding	molecular_function	RRM_dom
Zm00001eb210560	5	1206355	1209629				ExoRNase_PH_dom1
Zm00001eb210570	5	1212010	1215676	The lipid bilayer surrounding any of the compartments of the Golgi apparatus.	Golgi membrane	cellular_component	ArfGAP_dom
Zm00001eb210580	5	1215871	1217973
Zm00001eb210590	5	1222199	1224895	Any process that results in a change in state or activity of a cell (in terms of movement, secretion, enzyme production, gene expression, etc.) as a result of a stimulus indicating damage to its DNA from environmental insults or errors during metabolism.	cellular response to DNA damage stimulus	biological_process	BCP1_family
Zm00001eb210600	5	1225413	1228587				Metallo-B-lactamas
Zm00001eb210610	5	1229090	1230685	The component of a membrane consisting of the gene products and protein complexes having at least some part of their peptide sequence embedded in the hydrophobic region of the membrane.	integral component of membrane	cellular_component	Uncharacterised_Ycf20
Zm00001eb210620	5	1230795	1232230	Binding to messenger RNA (mRNA), an intermediate molecule between DNA and protein. mRNA includes UTR and coding sequences, but does not contain introns.	mRNA binding	molecular_function
Zm00001eb210630	5	1232976	1237215	The component of a membrane consisting of the gene products and protein complexes having at least some part of their peptide sequence embedded in the hydrophobic region of the membrane.	integral component of membrane	cellular_component	DER1
Zm00001eb210640	5	1238416	1239011
Zm00001eb210650	5	1242151	1243005	The component of a membrane consisting of the gene products and protein complexes having at least some part of their peptide sequence embedded in the hydrophobic region of the membrane.	integral component of membrane	cellular_component	At5g65660-like
Zm00001eb210660	5	1247512	1248495	Binding to a nonidentical protein to form a heterodimer.	protein heterodimerization activity	molecular_function	Histone_H2A
Zm00001eb210680	5	1252823	1255890	Any process that results in a change in state or activity of a cell (in terms of movement, secretion, enzyme production, gene expression, etc.) as a result of a stress acting at the endoplasmic reticulum. ER stress usually results from the accumulation of unfolded or misfolded proteins in the ER lumen.	response to endoplasmic reticulum stress	biological_process	Dev_and_cell_death_domain
Zm00001eb210690	5	1255895	1267198	Binding to a protein.	protein binding	molecular_function	WD40_repeat
Zm00001eb210700	5	1288433	1289530				TB2_DP1_HVA22
Zm00001eb210710	5	1305355	1306169	A lipid bilayer along with all the proteins and protein complexes embedded in it an attached to it.	membrane	cellular_component
Zm00001eb210720	5	1333356	1337950	The contents of a cell excluding the plasma membrane and nucleus, but including other subcellular structures.	cytoplasm	cellular_component	PCI_dom
Zm00001eb210730	5	1339014	1343811	Binding to a metal ion.	metal ion binding	molecular_function	Glutaredoxin
Zm00001eb210740	5	1343895	1348544	Binding to GTP, guanosine triphosphate.	GTP binding	molecular_function	T_Tr_GTP-bd_dom
MQTL5.2
Zm00001eb211490	5	2451248	2453855	The component of a membrane consisting of the gene products and protein complexes having at least some part of their peptide sequence embedded in the hydrophobic region of the membrane.	integral component of membrane	cellular_component	NCS2
Zm00001eb211500	5	2472595	2474172	The cellular metabolic process in which a protein is formed, using the sequence of a mature mRNA or circRNA molecule to specify the sequence of amino acids in a polypeptide chain. Translation is mediated by the ribosome, and begins with the formation of a ternary complex between aminoacylated initiator methionine tRNA, GTP, and initiation factor 2, which subsequently associates with the small sub…	translation	biological_process	Ribosomal_L30_bac-type
Zm00001eb211510	5	2475424	2476397				MaoC-like_dom
Zm00001eb211520	5	2476836	2482958	The component of a membrane consisting of the gene products and protein complexes having at least some part of their peptide sequence embedded in the hydrophobic region of the membrane.	integral component of membrane	cellular_component	Sugar/inositol_transpt
Zm00001eb211530	5	2484227	2485480	The space external to the outermost structure of a cell. For cells without external protective or external encapsulating structures this refers to space outside of the plasma membrane. This term covers the host cell environment outside an intracellular parasite.	extracellular region	cellular_component	Prot_inh_BBI
Zm00001eb211550	5	2507110	2507733
Zm00001eb211560	5	2523094	2529162	Any process involved in the assembly of the RNA polymerase II preinitiation complex (PIC) at an RNA polymerase II promoter region of a DNA template, resulting in the subsequent synthesis of RNA from that promoter. The initiation phase includes PIC assembly and the formation of the first few bonds in the RNA chain, including abortive initiation, which occurs when the first few nucleotides are repe…	transcription initiation from RNA polymerase II promoter	biological_process	TAFII55_prot_cons_reg
Zm00001eb211570	5	2537698	2539030	Binding to a protein.	protein binding	molecular_function	Ankyrin_rpt
Zm00001eb211580	5	2558386	2559175	The component of a membrane consisting of the gene products and protein complexes having at least some part of their peptide sequence embedded in the hydrophobic region of the membrane.	integral component of membrane	cellular_component	Ribophorin_I
Zm00001eb211590	5	2560641	2561745	The chemical reactions and pathways resulting in the formation of phosphatidylinositol, any glycophospholipid in which the sn-glycerol 3-phosphate residue is esterified to the 1-hydroxyl group of 1D-myo-inositol.	phosphatidylinositol biosynthetic process	biological_process	ARM-like
Zm00001eb211600	5	2564554	2566444	Enables the transfer of a substance, usually a specific substance or a group of related substances, from one side of a membrane to the other.	transmembrane transporter activity	molecular_function	POT_fam
Zm00001eb211610	5	2574297	2578103	Binding to GTP, guanosine triphosphate.	GTP binding	molecular_function	Small_GTPase
Zm00001eb211620	5	2579940	2583229				ARM-like
Zm00001eb211640	5	2583649	2584466	A membrane-bounded organelle of eukaryotic cells in which chromosomes are housed and replicated. In most cells, the nucleus contains all of the cell's chromosomes except the organellar chromosomes, and is the site of RNA synthesis and processing. In some species, or in specialized cell types, RNA metabolism or DNA replication may be absent.	nucleus	cellular_component	SMR
Zm00001eb211650	5	2589727	2592258	The space external to the outermost structure of a cell. For cells without external protective or external encapsulating structures this refers to space outside of the plasma membrane. This term covers the host cell environment outside an intracellular parasite.	extracellular region	cellular_component	Expansin
Zm00001eb211660	5	2598644	2604850	Binding to ATP, adenosine 5'-triphosphate, a universally important coenzyme and enzyme regulator.	ATP binding	molecular_function	Prot_kinase_dom
Zm00001eb211670	5	2609576	2613580				Myb/SANT-like_dom
Zm00001eb211680	5	2621776	2624009	Binding to a protein.	protein binding	molecular_function	Pentatricopeptide_repeat
Zm00001eb211690	5	2629765	2633632	Catalysis of the reaction: protein serine phosphate + H2O = protein serine + phosphate, and protein threonine phosphate + H2O = protein threonine + phosphate.	protein serine/threonine phosphatase activity	molecular_function	PPM-type_phosphatase_dom
Zm00001eb211700	5	2650500	2653141	Any process that modulates the frequency, rate or extent of cellular DNA-templated transcription.	regulation of transcription, DNA-templated	biological_process	Znf_Dof
Zm00001eb211710	5	2658559	2659605	Any process that modulates the frequency, rate or extent of cellular DNA-templated transcription.	regulation of transcription, DNA-templated	biological_process	Dof
Zm00001eb211720	5	2664772	2672032				CRAL-TRIO_dom_sf
Zm00001eb211730	5	2673987	2676731	Binding to a zinc ion (Zn).	zinc ion binding	molecular_function	Znf_CCHC
Zm00001eb211740	5	2677695	2679728	The contents of a cell excluding the plasma membrane and nucleus, but including other subcellular structures.	cytoplasm	cellular_component	ADF-H
Zm00001eb211750	5	2680924	2681572	Any molecular function by which a gene product interacts selectively and non-covalently with DNA (deoxyribonucleic acid).	DNA binding	molecular_function	Znf_C2H2_type
Zm00001eb211760	5	2693524	2694605				Znf_C2H2_type
Zm00001eb211770	5	2701892	2715839	The contents of a cell excluding the plasma membrane and nucleus, but including other subcellular structures.	cytoplasm	cellular_component	ThiF_NAD_FAD-bd
Zm00001eb211780	5	2717653	2722496	Binding to GTP, guanosine triphosphate.	GTP binding	molecular_function	Small_GTPase
Zm00001eb211790	5	2788947	2792540	Catalysis of the transfer of a group, e.g. a methyl group, glycosyl group, acyl group, phosphorus-containing, or other groups, from one compound (generally regarded as the donor) to another compound (generally regarded as the acceptor). Transferase is the systematic name for any enzyme of EC class 2.	transferase activity	molecular_function	DUF4378
Zm00001eb211800	5	2789218	2789646
Zm00001eb211810	5	2796161	2799116	Catalysis of the hydrolysis of internal, alpha-peptide bonds in a polypeptide chain by a mechanism in which a water molecule bound by the side chains of aspartic residues at the active center acts as a nucleophile.	aspartic-type endopeptidase activity	molecular_function	Aspartic_peptidase_A1
Zm00001eb211820	5	2799123	2799917
Zm00001eb211830	5	2803168	2803691				Thaumatin
MQTL5.3
Zm00001eb212360	5	3606796	3609487	A lipid bilayer along with all the proteins and protein complexes embedded in it an attached to it.	membrane	cellular_component	SDR_fam
Zm00001eb212370	5	3614501	3624282	A protein complex providing a discrete opening in the nuclear envelope of a eukaryotic cell, where the inner and outer nuclear membranes are joined.	nuclear pore	cellular_component	GLE1
Zm00001eb212380	5	3626739	3629463	Binding to a metal ion.	metal ion binding	molecular_function	Znf_RING
Zm00001eb212390	5	3629797	3633718
Zm00001eb212400	5	3653735	3658262	Catalysis of the hydrolysis of phosphoric monoesters, releasing inorganic phosphate.	phosphatase activity	molecular_function	PPM-type_phosphatase_dom
Zm00001eb212410	5	3660315	3661917	The component of a membrane consisting of the gene products and protein complexes having at least some part of their peptide sequence embedded in the hydrophobic region of the membrane.	integral component of membrane	cellular_component	TLC-dom
Zm00001eb212420	5	3664004	3668711	Binding to an RNA molecule or a portion thereof.	RNA binding	molecular_function	PORR_domain
Zm00001eb212430	5	3668907	3673140	The contents of a cell excluding the plasma membrane and nucleus, but including other subcellular structures.	cytoplasm	cellular_component	Prot_kinase_dom
Zm00001eb212440	5	3683017	3684565
Zm00001eb212450	5	3686016	3688234	The chemical reactions and pathways involving carbohydrates, any of a group of organic compounds based of the general formula Cx(H2O)y. Includes the formation of carbohydrate derivatives by the addition of a carbohydrate residue to another molecule.	carbohydrate metabolic process	biological_process	Glyco_hydro_28
Zm00001eb212460	5	3688676	3690412	The space enclosed by the double membrane of a chloroplast but excluding the thylakoid space. It contains DNA, ribosomes and some temporary products of photosynthesis.	chloroplast stroma	cellular_component	Chaperonin_RcbX
Zm00001eb212470	5	3691320	3693275	Binding to an RNA molecule or a portion thereof.	RNA binding	molecular_function	Ribosomal_S5
Zm00001eb212480	5	3731987	3738957	Catalysis of the transfer of a methyl group to an acceptor molecule.	methyltransferase activity	molecular_function	Methyltransf_11
Zm00001eb212490	5	3744972	3750457	Catalysis of a biochemical reaction at physiological temperatures. In biologically catalyzed reactions, the reactants are known as substrates, and the catalysts are naturally occurring macromolecular substances known as enzymes. Enzymes possess specific binding sites for substrates, and are usually composed wholly or largely of protein, but RNA that has catalytic activity (ribozyme) is often also…	catalytic activity	molecular_function	ArAA_b-elim_lyase/Thr_aldolase
Zm00001eb212500	5	3776116	3779852	Catalysis of the transfer of a methyl group to an acceptor molecule.	methyltransferase activity	molecular_function	Methyltransf_11
Zm00001eb212510	5	3781197	3784917	Any molecular entity that serves as an electron acceptor and electron donor in an electron transport chain. An electron transport chain is a process in which a series of electron carriers operate together to transfer electrons from donors to any of several different terminal electron acceptors to generate a transmembrane electrochemical gradient.	electron transfer activity	molecular_function	Phytocyanin_dom
Zm00001eb212520	5	3799388	3801078	The pigmented membrane of a chloroplast thylakoid. An example of this component is found in Arabidopsis thaliana.	chloroplast thylakoid membrane	cellular_component	PsaD
Zm00001eb212530	5	3803012	3805576				DUF1639
Zm00001eb212540	5	3805738	3809356	The part of the cytoplasm that does not contain organelles but which does contain other particulate matter, such as protein complexes.	cytosol	cellular_component	OTU_dom
Zm00001eb212550	5	3810043	3815131	The transfer of electrons from ubiquinol to cytochrome c that occurs during oxidative phosphorylation, mediated by the multisubunit enzyme known as complex III.	mitochondrial electron transport, ubiquinol to cytochrome c	biological_process	QCR7
Zm00001eb212580	5	3822667	3825752				Thioredoxin_domain
Zm00001eb212590	5	3879564	3882993	The inner, i.e. lumen-facing, lipid bilayer of the mitochondrial envelope. It is highly folded to form cristae.	mitochondrial inner membrane	cellular_component	MPC
Zm00001eb212610	5	3929725	3932916	The component of a membrane consisting of the gene products and protein complexes having at least some part of their peptide sequence embedded in the hydrophobic region of the membrane.	integral component of membrane	cellular_component	P_Acid_Pase_2/haloperoxidase
Zm00001eb212620	5	3951371	3955026	Catalysis of the hydrolysis of various bonds, e.g. C-O, C-N, C-C, phosphoric anhydride bonds, etc. Hydrolase is the systematic name for any enzyme of EC class 3.	hydrolase activity	molecular_function	Calcineurin-like_PHP_ApaH
Zm00001eb212630	5	3956989	3967961	The component of a membrane consisting of the gene products and protein complexes having at least some part of their peptide sequence embedded in the hydrophobic region of the membrane.	integral component of membrane	cellular_component	Squ/phyt_synthse
Zm00001eb212640	5	4015995	4021969	A process of secretion by a cell that results in the release of intracellular molecules (e.g. hormones, matrix proteins) contained within a membrane-bounded vesicle. Exocytosis can occur either by full fusion, when the vesicle collapses into the plasma membrane, or by a kiss-and-run mechanism that involves the formation of a transient contact, a pore, between a granule (for exemple of chromaffin …	exocytosis	biological_process	Cullin_repeat-like_dom_sf
Zm00001eb212650	5	4023966	4051052
Zm00001eb212660	5	4058079	4062958	The component of a membrane consisting of the gene products and protein complexes having at least some part of their peptide sequence embedded in the hydrophobic region of the membrane.	integral component of membrane	cellular_component	Galectin_CRD
Zm00001eb212670	5	4067739	4069742	Binding to an iron (Fe) ion.	iron ion binding	molecular_function	ShKT_dom
Zm00001eb212680	5	4071832	4072875	Signaling at long or short range between cells that results in the commitment of a cell to a certain fate.	cell-cell signaling involved in cell fate commitment	biological_process	CLE25/26
Zm00001eb212690	5	4075456	4079158	The component of a membrane consisting of the gene products and protein complexes having at least some part of their peptide sequence embedded in the hydrophobic region of the membrane.	integral component of membrane	cellular_component	Synaptobrevin
Zm00001eb212700	5	4103302	4108433	Binding to ATP, adenosine 5'-triphosphate, a universally important coenzyme and enzyme regulator.	ATP binding	molecular_function	RNA-helicase_DEAD-box_CS
Zm00001eb212710	5	4123692	4127323	A lipid bilayer along with all the proteins and protein complexes embedded in it an attached to it.	membrane	cellular_component	DUF569
Zm00001eb212720	5	4129144	4143763	Binding to an RNA molecule or a portion thereof.	RNA binding	molecular_function	RRM_dom
Zm00001eb212730	5	4144268	4145607
Zm00001eb212740	5	4149222	4158067	The part of the cytoplasm that does not contain organelles but which does contain other particulate matter, such as protein complexes.	cytosol	cellular_component	Vps35
Zm00001eb212750	5	4229659	4238109	Binding to a protein.	protein binding	molecular_function	FHA_dom
Zm00001eb212760	5	4238768	4239865				Thioredoxin_domain
Zm00001eb212770	5	4240451	4242012	The component of a membrane consisting of the gene products and protein complexes having at least some part of their peptide sequence embedded in the hydrophobic region of the membrane.	integral component of membrane	cellular_component	Sm_multidrug_ex
Zm00001eb212800	5	4285589	4294337	Binding to a protein.	protein binding	molecular_function	PAZ_dom
Zm00001eb212810	5	4299767	4305078	The contents of a cell excluding the plasma membrane and nucleus, but including other subcellular structures.	cytoplasm	cellular_component	TPX2_C
Zm00001eb212820	5	4323546	4324968	A membrane-bounded organelle of eukaryotic cells in which chromosomes are housed and replicated. In most cells, the nucleus contains all of the cell's chromosomes except the organellar chromosomes, and is the site of RNA synthesis and processing. In some species, or in specialized cell types, RNA metabolism or DNA replication may be absent.	nucleus	cellular_component	Histone_H1/H5_H15
Zm00001eb212840	5	4385997	4387351	A membrane-bounded organelle of eukaryotic cells in which chromosomes are housed and replicated. In most cells, the nucleus contains all of the cell's chromosomes except the organellar chromosomes, and is the site of RNA synthesis and processing. In some species, or in specialized cell types, RNA metabolism or DNA replication may be absent.	nucleus	cellular_component	Histone_H1/H5_H15
Zm00001eb212850	5	4389192	4390489
Zm00001eb212870	5	4437145	4438324	A membrane-bound cytoplasmic organelle of the endomembrane system that further processes the core oligosaccharides (e.g. N-glycans) added to proteins in the endoplasmic reticulum and packages them into membrane-bound vesicles. The Golgi apparatus operates at the intersection of the secretory, lysosomal, and endocytic pathways.	Golgi apparatus	cellular_component	Prenylated_rab_accept_PRA1
Zm00001eb212880	5	4444783	4445878	A membrane-bounded organelle of eukaryotic cells in which chromosomes are housed and replicated. In most cells, the nucleus contains all of the cell's chromosomes except the organellar chromosomes, and is the site of RNA synthesis and processing. In some species, or in specialized cell types, RNA metabolism or DNA replication may be absent.	nucleus	cellular_component	SANT/Myb
MQTL5.4
Zm00001eb213240	5	4943370	4947560	Binding to ATP, adenosine 5'-triphosphate, a universally important coenzyme and enzyme regulator.	ATP binding	molecular_function	Prot_kinase_dom
Zm00001eb213250	5	4948827	4952480
Zm00001eb213260	5	4957251	4960866				FAS1_domain
Zm00001eb213280	5	4962354	4965862	The contents of a cell excluding the plasma membrane and nucleus, but including other subcellular structures.	cytoplasm	cellular_component	Prot_kinase_dom
Zm00001eb213300	5	4969265	4970638	The component of a membrane consisting of the gene products and protein complexes having at least some part of their peptide sequence embedded in the hydrophobic region of the membrane.	integral component of membrane	cellular_component	Znf_RING
Zm00001eb213310	5	4976950	4980219	Binding to ATP, adenosine 5'-triphosphate, a universally important coenzyme and enzyme regulator.	ATP binding	molecular_function	HSP_DnaJ_Cys-rich_dom
Zm00001eb213320	5	5051526	5057483	Binding to a protein.	protein binding	molecular_function	IQ_motif_EF-hand-BS
Zm00001eb213330	5	5057665	5059713	Binding to a metal ion.	metal ion binding	molecular_function	DPH3/4-like
Zm00001eb213350	5	5059989	5060552	The membrane surrounding a cell that separates the cell from its external environment. It consists of a phospholipid bilayer and associated proteins.	plasma membrane	cellular_component	T_SNARE_dom
Zm00001eb213360	5	5060615	5061160	A lipid bilayer along with all the proteins and protein complexes embedded in it an attached to it.	membrane	cellular_component	Syntaxin_N
Zm00001eb213370	5	5061661	5062410	A lipid bilayer along with all the proteins and protein complexes embedded in it an attached to it.	membrane	cellular_component	T_SNARE_dom
Zm00001eb213380	5	5069213	5078937	The chemical reactions and pathways resulting in the breakdown of a protein or peptide by hydrolysis of its peptide bonds, initiated by the covalent attachment of a ubiquitin group, or multiple ubiquitin groups, to the protein.	ubiquitin-dependent protein catabolic process	biological_process	Cullin_N
Zm00001eb213390	5	5169002	5169437	Binding to an RNA molecule or a portion thereof.	RNA binding	molecular_function
Zm00001eb213400	5	5169955	5170269	Binding to an RNA molecule or a portion thereof.	RNA binding	molecular_function	PORR_domain
Zm00001eb213410	5	5170597	5171007	Binding to an RNA molecule or a portion thereof.	RNA binding	molecular_function	PORR_domain
Zm00001eb213420	5	5229468	5231207	A transcription regulator activity that modulates transcription of gene sets via selective and non-covalent binding to a specific double-stranded genomic DNA sequence (sometimes referred to as a motif) within a cis-regulatory region. Regulatory regions include promoters (proximal and distal) and enhancers. Genes are transcriptional units, and include bacterial operons.	DNA-binding transcription factor activity	molecular_function	Znf_C2H2_type
Zm00001eb213430	5	5253457	5260883	A membrane-bounded organelle of eukaryotic cells in which chromosomes are housed and replicated. In most cells, the nucleus contains all of the cell's chromosomes except the organellar chromosomes, and is the site of RNA synthesis and processing. In some species, or in specialized cell types, RNA metabolism or DNA replication may be absent.	nucleus	cellular_component	Transcription_factor_TCP
Zm00001eb213450	5	5282267	5303073				ARM-like
Zm00001eb213460	5	5304233	5304523
Zm00001eb213470	5	5308007	5308709
Zm00001eb213480	5	5310674	5327259				Uncharacterised_Ycf20
Zm00001eb213490	5	5330926	5331735
Zm00001eb213500	5	5332377	5335235
Zm00001eb213510	5	5335747	5338901	Any process that modulates the frequency, rate or extent of cellular DNA-templated transcription.	regulation of transcription, DNA-templated	biological_process	GEBP
Zm00001eb213520	5	5355645	5356326
Zm00001eb213530	5	5362800	5368493	Enables the transfer of metal ions from one side of a membrane to the other.	metal ion transmembrane transporter activity	molecular_function	ZIP
Zm00001eb213540	5	5371642	5372432	A lipid bilayer along with all the proteins and protein complexes embedded in it an attached to it.	membrane	cellular_component	Longin-like_dom_sf
Zm00001eb213550	5	5409568	5412367	A membrane-bounded organelle of eukaryotic cells in which chromosomes are housed and replicated. In most cells, the nucleus contains all of the cell's chromosomes except the organellar chromosomes, and is the site of RNA synthesis and processing. In some species, or in specialized cell types, RNA metabolism or DNA replication may be absent.	nucleus	cellular_component	bHLH_ALC-like_plant
Zm00001eb213560	5	5495383	5496001
Zm00001eb213570	5	5506895	5509303				NagB/RpiA_transferase-like
Zm00001eb213580	5	5509419	5515687	Binding to a protein.	protein binding	molecular_function	Pentatricopeptide_repeat
Zm00001eb213590	5	5516185	5517058
Zm00001eb213600	5	5518644	5520936	A membrane-bounded organelle of eukaryotic cells in which chromosomes are housed and replicated. In most cells, the nucleus contains all of the cell's chromosomes except the organellar chromosomes, and is the site of RNA synthesis and processing. In some species, or in specialized cell types, RNA metabolism or DNA replication may be absent.	nucleus	cellular_component	GEBP
Zm00001eb213610	5	5522716	5525744	Binding to GTP, guanosine triphosphate.	GTP binding	molecular_function	Tubulin
Zm00001eb213620	5	5537735	5540348	Catalysis of a biochemical reaction at physiological temperatures. In biologically catalyzed reactions, the reactants are known as substrates, and the catalysts are naturally occurring macromolecular substances known as enzymes. Enzymes possess specific binding sites for substrates, and are usually composed wholly or largely of protein, but RNA that has catalytic activity (ribozyme) is often also…	catalytic activity	molecular_function	IMP_DH_GMPRt
Zm00001eb213630	5	5554015	5557587	The contents of a cell excluding the plasma membrane and nucleus, but including other subcellular structures.	cytoplasm	cellular_component	ADF-H
Zm00001eb213640	5	5557765	5558356	Any process that results in a change in state or activity of a cell or an organism (in terms of movement, secretion, enzyme production, gene expression, etc.) as a result of an auxin stimulus.	response to auxin	biological_process	SAUR_fam
Zm00001eb213650	5	5561592	5563093	The component of a membrane consisting of the gene products and protein complexes having at least some part of their peptide sequence embedded in the hydrophobic region of the membrane.	integral component of membrane	cellular_component
Zm00001eb213660	5	5561654	5561875	The component of a membrane consisting of the gene products and protein complexes having at least some part of their peptide sequence embedded in the hydrophobic region of the membrane.	integral component of membrane	cellular_component
Zm00001eb213670	5	5595554	5596843	The pigmented membrane of a chloroplast thylakoid. An example of this component is found in Arabidopsis thaliana.	chloroplast thylakoid membrane	cellular_component	PSI_PsaF
Zm00001eb213680	5	5598187	5602923	A membrane-bound cytoplasmic organelle of the endomembrane system that further processes the core oligosaccharides (e.g. N-glycans) added to proteins in the endoplasmic reticulum and packages them into membrane-bound vesicles. The Golgi apparatus operates at the intersection of the secretory, lysosomal, and endocytic pathways.	Golgi apparatus	cellular_component	Nucleotide-diphossugar_trans
Zm00001eb213690	5	5628700	5629887	Enables the transfer of nitrate ions (NO3-) from one side of a membrane to the other.	nitrate transmembrane transporter activity	molecular_function	MFS_trans_sf
Zm00001eb213700	5	5630332	5633306	A cell cycle process comprising the steps by which a cell progresses through male meiosis II, the second meiotic division in the male germline.	male meiosis II	biological_process	JASON
Zm00001eb213710	5	5634332	5636060	Any process that modulates the frequency, rate or extent of cellular DNA-templated transcription.	regulation of transcription, DNA-templated	biological_process	NAC-dom
Zm00001eb213720	5	5655300	5657199	The component of a membrane consisting of the gene products and protein complexes having at least some part of their peptide sequence embedded in the hydrophobic region of the membrane.	integral component of membrane	cellular_component	MRS2-like
Zm00001eb213730	5	5684870	5690577	A membrane-bounded organelle of eukaryotic cells in which chromosomes are housed and replicated. In most cells, the nucleus contains all of the cell's chromosomes except the organellar chromosomes, and is the site of RNA synthesis and processing. In some species, or in specialized cell types, RNA metabolism or DNA replication may be absent.	nucleus	cellular_component	DUF3741-assoc
Zm00001eb213740	5	5688305	5689714	A membrane-bounded organelle of eukaryotic cells in which chromosomes are housed and replicated. In most cells, the nucleus contains all of the cell's chromosomes except the organellar chromosomes, and is the site of RNA synthesis and processing. In some species, or in specialized cell types, RNA metabolism or DNA replication may be absent.	nucleus	cellular_component	AUX_IAA
Zm00001eb213750	5	5732024	5740286	Binding to a 4 iron, 4 sulfur (4Fe-4S) cluster; this cluster consists of four iron atoms, with the inorganic sulfur atoms found between the irons and acting as bridging ligands.	4 iron, 4 sulfur cluster binding	molecular_function	NADH_quinone_OxRdtase_chainI
Zm00001eb213760	5	5741315	5744545	Binding to GTP, guanosine triphosphate.	GTP binding	molecular_function	Tubulin
Zm00001eb213770	5	5801118	5805367	Binding to a protein.	protein binding	molecular_function	Prot_kinase_dom
Zm00001eb213780	5	5821965	5824764				DUF1005
Zm00001eb213800	5	5854700	5858635	Any molecular function by which a gene product interacts selectively and non-covalently with DNA (deoxyribonucleic acid).	DNA binding	molecular_function	SANT/Myb
Zm00001eb213810	5	5908014	5911101
Zm00001eb213820	5	5910220	5914480
Zm00001eb213830	5	5939833	5943192	A membrane-bound cytoplasmic organelle of the endomembrane system that further processes the core oligosaccharides (e.g. N-glycans) added to proteins in the endoplasmic reticulum and packages them into membrane-bound vesicles. The Golgi apparatus operates at the intersection of the secretory, lysosomal, and endocytic pathways.	Golgi apparatus	cellular_component	Glyco_trans_2-like
Zm00001eb213840	5	5941661	5943212
Zm00001eb213850	5	5981874	5982721				LEA_SMP_dom
MQTL5.5
Zm00001eb214190	5	6586228	6588436	A membrane-bounded organelle of eukaryotic cells in which chromosomes are housed and replicated. In most cells, the nucleus contains all of the cell's chromosomes except the organellar chromosomes, and is the site of RNA synthesis and processing. In some species, or in specialized cell types, RNA metabolism or DNA replication may be absent.	nucleus	cellular_component	Myb_dom_plants
Zm00001eb214210	5	6602479	6613922				SWIB_MDM2_domain
Zm00001eb214220	5	6733871	6757193	Binding to ATP, adenosine 5'-triphosphate, a universally important coenzyme and enzyme regulator.	ATP binding	molecular_function	Prot_kinase_dom
Zm00001eb214230	5	6768747	6770103	A transcription regulator activity that modulates transcription of gene sets via selective and non-covalent binding to a specific double-stranded genomic DNA sequence (sometimes referred to as a motif) within a cis-regulatory region. Regulatory regions include promoters (proximal and distal) and enhancers. Genes are transcriptional units, and include bacterial operons.	DNA-binding transcription factor activity	molecular_function	Znf_C2H2_type
Zm00001eb214240	5	6781101	6783830	A histone acetyltransferase complex that acetylates nucleosomal histones H2B, H3, or H4 and is required for the expression of a subset of Pol II-transcribed genes. This complex includes the acetyltransferases GCN5/KAT2A or PCAF/KAT2B, several proteins of the ADA, SGF and SPT families, and several TBP-associate proteins (TAFs).	SAGA-type complex	cellular_component	Hfi1/Tada1
Zm00001eb214250	5	6786448	6787188
Zm00001eb214260	5	6806751	6808329	Any process that results in a change in state or activity of a cell or an organism (in terms of movement, secretion, enzyme production, gene expression, etc.) as a result of oxidative stress, a state often resulting from exposure to high levels of reactive oxygen species, e.g. superoxide anions, hydrogen peroxide (H2O2), and hydroxyl radicals.	response to oxidative stress	biological_process	Peroxidase_pln
Zm00001eb214270	5	6812271	6815117	The chemical reactions and pathways involving lipids, as carried out by individual cells.	cellular lipid metabolic process	biological_process	DUF676_lipase-like
Zm00001eb214280	5	6824838	6826487
Zm00001eb214290	5	6827959	6833405	Binding to ATP, adenosine 5'-triphosphate, a universally important coenzyme and enzyme regulator.	ATP binding	molecular_function	Prot_kinase_dom
Zm00001eb214300	5	6833640	6836782	The irregular network of unit membranes, visible only by electron microscopy, that occurs in the cytoplasm of many eukaryotic cells. The membranes form a complex meshwork of tubular channels, which are often expanded into slitlike cavities called cisternae. The ER takes two forms, rough (or granular), with ribosomes adhering to the outer surface, and smooth (with no ribosomes attached).	endoplasmic reticulum	cellular_component	DnaJ_domain
Zm00001eb214310	5	6883711	6889118	Binding to a protein.	protein binding	molecular_function	Ankyrin_rpt
MQTL5.6
Zm00001eb214490	5	7036578	7039527	A membrane-bounded organelle of eukaryotic cells in which chromosomes are housed and replicated. In most cells, the nucleus contains all of the cell's chromosomes except the organellar chromosomes, and is the site of RNA synthesis and processing. In some species, or in specialized cell types, RNA metabolism or DNA replication may be absent.	nucleus	cellular_component	ORC5
Zm00001eb214500	5	7042486	7046073				EDR2_C
Zm00001eb214510	5	7048706	7052179	The process resulting in division and partitioning of components of a cell to form more cells; may or may not be accompanied by the physical separation of a cell into distinct, individually membrane-bounded daughter cells.	cell division	biological_process	MinE
Zm00001eb214520	5	7078163	7084519				DUF863_pln
Zm00001eb214530	5	7116022	7119326	Binding to a protein.	protein binding	molecular_function	Ankyrin_rpt
Zm00001eb214540	5	7119431	7125393				cNMP-bd_dom
Zm00001eb214550	5	7127227	7128227	Organized structure of distinctive morphology and function, bounded by a single or double lipid bilayer membrane and occurring within the cell. Includes the nucleus, mitochondria, plastids, vacuoles, and vesicles. Excludes the plasma membrane.	intracellular membrane-bounded organelle	cellular_component	UDP_glucos_trans
Zm00001eb214560	5	7130644	7135745	A membrane-bounded organelle of eukaryotic cells in which chromosomes are housed and replicated. In most cells, the nucleus contains all of the cell's chromosomes except the organellar chromosomes, and is the site of RNA synthesis and processing. In some species, or in specialized cell types, RNA metabolism or DNA replication may be absent.	nucleus	cellular_component	UDP-Glc/GDP-Man_DH_N
Zm00001eb214570	5	7244621	7246295	Catalysis of the transfer of a glycosyl group from a UDP-sugar to a small hydrophobic molecule.	UDP-glycosyltransferase activity	molecular_function	UDP_glucos_trans
Zm00001eb214580	5	7270345	7275217
Zm00001eb214590	5	7279328	7283003				RibonucZ/Hydroxyglut_hydro
Zm00001eb214600	5	7284265	7284607
Zm00001eb214610	5	7288213	7291616	The component of a membrane consisting of the gene products and protein complexes having at least some part of their peptide sequence embedded in the hydrophobic region of the membrane.	integral component of membrane	cellular_component	TPRA1/CAND2/CAND8
Zm00001eb214620	5	7298448	7306569	The component of a membrane consisting of the gene products that are tethered to the membrane only by a covalently attached anchor, such as a lipid group that is embedded in the membrane. Gene products with peptide sequences that are embedded in the membrane are excluded from this grouping.	anchored component of membrane	cellular_component	X8
Zm00001eb214630	5	7313438	7318612	Binding to a protein.	protein binding	molecular_function	Prot_kinase_dom
Zm00001eb214650	5	7322553	7324477	The cellular metabolic process in which a protein is formed, using the sequence of a mature mRNA or circRNA molecule to specify the sequence of amino acids in a polypeptide chain. Translation is mediated by the ribosome, and begins with the formation of a ternary complex between aminoacylated initiator methionine tRNA, GTP, and initiation factor 2, which subsequently associates with the small sub…	translation	biological_process	Ribosomal_L13
Zm00001eb214660	5	7327480	7331267	Catalysis of the hydrolysis of various bonds, e.g. C-O, C-N, C-C, phosphoric anhydride bonds, etc. Hydrolase is the systematic name for any enzyme of EC class 3.	hydrolase activity	molecular_function	FCP1_dom
Zm00001eb214670	5	7333848	7339790	The component of a membrane consisting of the gene products and protein complexes having at least some part of their peptide sequence embedded in the hydrophobic region of the membrane.	integral component of membrane	cellular_component	ABC_transporter-like_ATP-bd
Zm00001eb214680	5	7355562	7356067	Binding to a protein.	protein binding	molecular_function	Leu-rich_rpt
Zm00001eb214700	5	7356297	7358442
Zm00001eb214710	5	7360004	7361070
Zm00001eb214720	5	7362407	7366104	The component of a membrane consisting of the gene products and protein complexes having at least some part of their peptide sequence embedded in the hydrophobic region of the membrane.	integral component of membrane	cellular_component	COBRA_pln
Zm00001eb214730	5	7368939	7370530	The component of a membrane consisting of the gene products and protein complexes having at least some part of their peptide sequence embedded in the hydrophobic region of the membrane.	integral component of membrane	cellular_component	Cyt_B5-like_heme/steroid-bd
Zm00001eb214740	5	7374462	7380892	A membrane-bounded organelle of eukaryotic cells in which chromosomes are housed and replicated. In most cells, the nucleus contains all of the cell's chromosomes except the organellar chromosomes, and is the site of RNA synthesis and processing. In some species, or in specialized cell types, RNA metabolism or DNA replication may be absent.	nucleus	cellular_component	TF_MADSbox
MQTL5.7
Zm00001eb215680	5	9899820	9905037	Enables the calcium concentration-regulatable energy-independent passage of cations across a lipid bilayer down a concentration gradient.	calcium activated cation channel activity	molecular_function	RSN1_7TM
Zm00001eb215690	5	9954675	9955438				SOUL_haem-bd
Zm00001eb215700	5	9991095	9992055	A part of a cellular organism that is either an immaterial entity or a material entity with granularity above the level of a protein complex but below that of an anatomical system. Or, a substance produced by a cellular organism with granularity above the level of a protein complex.	cellular anatomical entity	cellular_component	SOUL_haem-bd
Zm00001eb215710	5	9999369	10002552	The contents of a cell excluding the plasma membrane and nucleus, but including other subcellular structures.	cytoplasm	cellular_component	Tubulin
Zm00001eb215720	5	10130661	10131833				DUF630
Zm00001eb215730	5	10132077	10132530				DUF632
Zm00001eb215740	5	10136352	10138887	The formation of a protein dimer, a macromolecular structure consists of two noncovalently associated identical or nonidentical subunits.	protein dimerization activity	molecular_function	bHLH_dom
Zm00001eb215750	5	10141733	10144991	Binding to ATP, adenosine 5'-triphosphate, a universally important coenzyme and enzyme regulator.	ATP binding	molecular_function	Prot_kinase_dom
Zm00001eb215760	5	10146997	10147557	Progression through the phases of the mitotic cell cycle, the most common eukaryotic cell cycle, which canonically comprises four successive phases called G1, S, G2, and M and includes replication of the genome and the subsequent segregation of chromosomes into daughter cells. In some variant cell cycles nuclear replication or nuclear division may not be followed by cell division, or G1 and G2 ph…	mitotic cell cycle	biological_process	WPP_dom
Zm00001eb215770	5	10148509	10149137	Binding to ATP, adenosine 5'-triphosphate, a universally important coenzyme and enzyme regulator.	ATP binding	molecular_function	MCM
Zm00001eb215780	5	10155216	10159969	A membrane-bounded organelle of eukaryotic cells in which chromosomes are housed and replicated. In most cells, the nucleus contains all of the cell's chromosomes except the organellar chromosomes, and is the site of RNA synthesis and processing. In some species, or in specialized cell types, RNA metabolism or DNA replication may be absent.	nucleus	cellular_component	Calcineurin-like_PHP_ApaH
Zm00001eb215790	5	10167739	10173908	Binding to a protein.	protein binding	molecular_function	Prot_kinase_dom
Zm00001eb215800	5	10181520	10184538
Zm00001eb215810	5	10185449	10187611	Catalysis of the reaction: H2O + a nucleoside triphosphate = diphosphate + a nucleotide.	nucleoside-triphosphate diphosphatase activity	molecular_function	Maf-like
Zm00001eb215820	5	10205720	10224396	A membrane-bounded organelle of eukaryotic cells in which chromosomes are housed and replicated. In most cells, the nucleus contains all of the cell's chromosomes except the organellar chromosomes, and is the site of RNA synthesis and processing. In some species, or in specialized cell types, RNA metabolism or DNA replication may be absent.	nucleus	cellular_component	Fip1_dom
Zm00001eb215830	5	10282218	10285248	Catalysis of the transfer of an uridylyl group to an acceptor.	uridylyltransferase activity	molecular_function	UDPGP_fam
Zm00001eb215840	5	10316175	10318339
Zm00001eb215850	5	10319730	10325414	The process in which one or more ubiquitin groups are added to a protein.	protein ubiquitination	biological_process	BTB/POZ_dom_prot
Zm00001eb215860	5	10329880	10330866
Zm00001eb215870	5	10334486	10336985	A membrane-bounded organelle of eukaryotic cells in which chromosomes are housed and replicated. In most cells, the nucleus contains all of the cell's chromosomes except the organellar chromosomes, and is the site of RNA synthesis and processing. In some species, or in specialized cell types, RNA metabolism or DNA replication may be absent.	nucleus	cellular_component	TF_GRAS
MQTL5.8
Zm00001eb216310	5	11434800	11440410				UBQ-conjugat_E2
Zm00001eb216320	5	11455243	11458952	Binding to a metal ion.	metal ion binding	molecular_function	Znf_RanBP2
Zm00001eb216330	5	11460575	11496116	Binding to ATP, adenosine 5'-triphosphate, a universally important coenzyme and enzyme regulator.	ATP binding	molecular_function	Prot_kinase_dom
Zm00001eb216350	5	11544001	11557638	Binding to ATP, adenosine 5'-triphosphate, a universally important coenzyme and enzyme regulator.	ATP binding	molecular_function	Prot_kinase_dom
Zm00001eb216380	5	11574820	11576121	A complex comprised of DNA wound around a multisubunit core and associated proteins, which forms the primary packing unit of DNA into higher order structures.	nucleosome	cellular_component	Histone_H1/H5_H15
Zm00001eb216390	5	11578329	11583452	Binding to a protein.	protein binding	molecular_function	WD40_repeat
Zm00001eb216400	5	11846519	11874066	Catalysis of the transfer of a phosphate group, usually from ATP, to a substrate molecule.	kinase activity	molecular_function	PI3/4_kinase_cat_dom
Zm00001eb216410	5	11875635	11877438	Binding to a protein.	protein binding	molecular_function	Znf_B-box
Zm00001eb216420	5	11903100	11913429	A vacuole to which materials ingested by endocytosis are delivered.	endosome	cellular_component	CASP_C
Zm00001eb216430	5	11915146	11917426	The contents of a cell excluding the plasma membrane and nucleus, but including other subcellular structures.	cytoplasm	cellular_component	Glycolipid_transfer_prot_dom
Zm00001eb216440	5	11975530	11977297	The component of a membrane consisting of the gene products and protein complexes having at least some part of their peptide sequence embedded in the hydrophobic region of the membrane.	integral component of membrane	cellular_component
Zm00001eb216450	5	11991881	11994125	A membrane-bounded organelle of eukaryotic cells in which chromosomes are housed and replicated. In most cells, the nucleus contains all of the cell's chromosomes except the organellar chromosomes, and is the site of RNA synthesis and processing. In some species, or in specialized cell types, RNA metabolism or DNA replication may be absent.	nucleus	cellular_component	Hop2_WH_dom
Zm00001eb216460	5	11997423	11998310	Any molecular entity that serves as an electron acceptor and electron donor in an electron transport chain. An electron transport chain is a process in which a series of electron carriers operate together to transfer electrons from donors to any of several different terminal electron acceptors to generate a transmembrane electrochemical gradient.	electron transfer activity	molecular_function	Phytocyanin_dom
Zm00001eb216470	5	11997537	11998430
Zm00001eb216480	5	11999065	12003148				Znf_RanBP2
Zm00001eb216490	5	12033456	12033989				ALOG_dom
Zm00001eb216500	5	12117770	12121331	Any process that modulates the frequency, rate or extent of cellular DNA-templated transcription.	regulation of transcription, DNA-templated	biological_process	GEBP
Zm00001eb216510	5	12122973	12128237	Binding to a myosin; myosins are any of a superfamily of molecular motor proteins that bind to actin and use the energy of ATP hydrolysis to generate force and movement along actin filaments.	myosin binding	molecular_function	GTD-bd
Zm00001eb216520	5	12130392	12134245	Binding to ATP, adenosine 5'-triphosphate, a universally important coenzyme and enzyme regulator.	ATP binding	molecular_function	RNA-helicase_DEAD-box_CS
MQTL5.9
Zm00001eb218590	5	17148293	17151184	The component of a membrane consisting of the gene products and protein complexes having at least some part of their peptide sequence embedded in the hydrophobic region of the membrane.	integral component of membrane	cellular_component	Glyco_trans_14
Zm00001eb218600	5	17168467	17175527	Binding to a metal ion.	metal ion binding	molecular_function	DPH3/4-like
Zm00001eb218610	5	17198423	17202806	A membrane-bounded organelle of eukaryotic cells in which chromosomes are housed and replicated. In most cells, the nucleus contains all of the cell's chromosomes except the organellar chromosomes, and is the site of RNA synthesis and processing. In some species, or in specialized cell types, RNA metabolism or DNA replication may be absent.	nucleus	cellular_component	NFYA
Zm00001eb218620	5	17240685	17241600				GCK
Zm00001eb218630	5	17355377	17366998	Binding to a protein.	protein binding	molecular_function	Calcineurin-like_PHP_ApaH
Zm00001eb218640	5	17368207	17368539				Methyltransf_16
Zm00001eb218650	5	17431037	17443792	Binding to a metal ion.	metal ion binding	molecular_function	DNA-dir_RNAP_su2_dom
Zm00001eb218660	5	17601197	17604192
Zm00001eb218670	5	17601470	17604191	Binding to a protein.	protein binding	molecular_function	IQ_motif_EF-hand-BS
Zm00001eb218680	5	17613717	17616231	A chlorophyll-containing plastid with thylakoids organized into grana and frets, or stroma thylakoids, and embedded in a stroma.	chloroplast	cellular_component	Carotenoid_Oase
Zm00001eb218690	5	17809396	17816184	The chemical reactions and pathways by which individual cells transform chemical substances.	cellular metabolic process	biological_process	IF-2B-related
Zm00001eb218700	5	17817266	17818590	Binding to a protein.	protein binding	molecular_function	Glutathione_S-Trfase_N
Zm00001eb218710	5	17855941	17872567	A complex comprised of DNA wound around a multisubunit core and associated proteins, which forms the primary packing unit of DNA into higher order structures.	nucleosome	cellular_component	SANT/Myb
MQTL5.10
Zm00001eb221820	5	30147389	30180767	The directed movement of proteins in a cell, including the movement of proteins between specific compartments or structures within a cell, such as organelles of a eukaryotic cell.	intracellular protein transport	biological_process	Importin-beta_N
Zm00001eb221830	5	30171790	30172570
Zm00001eb221840	5	30322455	30325916	Binding to a protein.	protein binding	molecular_function	Pentatricopeptide_repeat
Zm00001eb221850	5	30327060	30333792	Catalysis of the transfer of a methyl group to an acceptor molecule.	methyltransferase activity	molecular_function	Put_SAM_MeTrfase
Zm00001eb221860	5	30436204	30452215	Binding to a calcium ion (Ca2+).	calcium ion binding	molecular_function	EF_hand_dom
Zm00001eb221870	5	30569037	30574617	Binding to ATP, adenosine 5'-triphosphate, a universally important coenzyme and enzyme regulator.	ATP binding	molecular_function	Prot_kinase_dom
Zm00001eb221880	5	30569279	30570211
Zm00001eb221890	5	30627988	30631424	A vesicle-mediated transport process in which cells take up external materials or membrane constituents by the invagination of a small region of the plasma membrane to form a new membrane-bounded vesicle.	endocytosis	biological_process	PH-like_dom_sf
Zm00001eb221900	5	30673396	30681846	Binding to a protein.	protein binding	molecular_function	WD40_repeat
Zm00001eb221910	5	30760794	30764246	Catalysis of the hydrolysis of a peptide bond. A peptide bond is a covalent bond formed when the carbon atom from the carboxyl group of one amino acid shares electrons with the nitrogen atom from the amino group of a second amino acid.	peptidase activity	molecular_function	PPPDE_dom
Zm00001eb221920	5	30898216	30901469	A membrane-bounded organelle of eukaryotic cells in which chromosomes are housed and replicated. In most cells, the nucleus contains all of the cell's chromosomes except the organellar chromosomes, and is the site of RNA synthesis and processing. In some species, or in specialized cell types, RNA metabolism or DNA replication may be absent.	nucleus	cellular_component	CDI_dom
Zm00001eb221930	5	31069201	31069684	Any molecular function by which a gene product interacts selectively and non-covalently with DNA (deoxyribonucleic acid).	DNA binding	molecular_function	DNA-dir_Rpol_phage-type
Zm00001eb221940	5	31161666	31167853				AB_hydrolase
Zm00001eb221950	5	31169077	31170109	Binding to a protein.	protein binding	molecular_function	WD40_repeat
Zm00001eb221960	5	31180725	31181396	The contents of a cell excluding the plasma membrane and nucleus, but including other subcellular structures.	cytoplasm	cellular_component	IPK
Zm00001eb221970	5	31184359	31192433	A lipid bilayer along with all the proteins and protein complexes embedded in it an attached to it.	membrane	cellular_component	Uncharacterised_Wax2_C
Zm00001eb221980	5	31201686	31204578	Binding to a protein.	protein binding	molecular_function	Leu-rich_rpt
Zm00001eb221990	5	31257997	31259430				ATPase_P-typ_cation-transptr_C
Zm00001eb222000	5	31276801	31283110	Binding to an RNA molecule or a portion thereof.	RNA binding	molecular_function	RRM_dom
Zm00001eb222010	5	31277074	31277448
Zm00001eb222030	5	31418223	31422474	The component of a membrane consisting of the gene products and protein complexes having at least some part of their peptide sequence embedded in the hydrophobic region of the membrane.	integral component of membrane	cellular_component	POT_fam
Zm00001eb222040	5	31499175	31501072	Binding to a protein.	protein binding	molecular_function	Leu-rich_rpt
Zm00001eb222050	5	31511685	31516190	Binding to a protein.	protein binding	molecular_function	Prot_kinase_dom
Zm00001eb222060	5	31592981	31598922	The contents of a cell excluding the plasma membrane and nucleus, but including other subcellular structures.	cytoplasm	cellular_component	TIF_eIF_4E
Zm00001eb222070	5	31602038	31602559
Zm00001eb222080	5	31699140	31699660
Zm00001eb222090	5	31747211	31747802
Zm00001eb222110	5	31798795	31799944				Myb/SANT-like_dom
Zm00001eb222120	5	31800215	31801803
Zm00001eb222130	5	31806309	31806554
Zm00001eb222140	5	31839268	31841545
Zm00001eb222150	5	31906454	31906699
Zm00001eb222160	5	31911380	31914887	The cellular metabolic process in which a protein is formed, using the sequence of a mature mRNA or circRNA molecule to specify the sequence of amino acids in a polypeptide chain. Translation is mediated by the ribosome, and begins with the formation of a ternary complex between aminoacylated initiator methionine tRNA, GTP, and initiation factor 2, which subsequently associates with the small sub…	translation	biological_process	Ribosomal_L14P
Zm00001eb222170	5	31914888	31917774	Binding to a protein.	protein binding	molecular_function	CCT_domain
Zm00001eb222180	5	32031570	32031863	Catalysis of the reaction: histone N6-acetyl-L-lysine + H2O = histone L-lysine + acetate. This reaction represents the removal of an acetyl group from a histone, a class of proteins complexed to DNA in chromatin and chromosomes.	histone deacetylase activity	molecular_function	His_deacetylse_1
Zm00001eb222190	5	32059388	32069681	Binding to a protein.	protein binding	molecular_function	WD40_repeat
Zm00001eb222200	5	32072427	32073230
Zm00001eb222210	5	32072628	32074336	The cellular metabolic process in which a protein is formed, using the sequence of a mature mRNA or circRNA molecule to specify the sequence of amino acids in a polypeptide chain. Translation is mediated by the ribosome, and begins with the formation of a ternary complex between aminoacylated initiator methionine tRNA, GTP, and initiation factor 2, which subsequently associates with the small sub…	translation	biological_process	Ribosomal_L11/L12
Zm00001eb222220	5	32074640	32078719	The error-free repair of a double-strand break in DNA in which the broken DNA molecule is repaired using homologous sequences. A strand in the broken DNA searches for a homologous region in an intact chromosome to serve as the template for DNA synthesis. The restoration of two intact DNA molecules results in the exchange, reciprocal or nonreciprocal, of genetic material between the intact DNA mol…	double-strand break repair via homologous recombination	biological_process	P-loop_NTPase
Zm00001eb222230	5	32080282	32081031				UGlyAH_Cupin_dom
Zm00001eb222240	5	32089784	32091422	The cellular metabolic process in which a protein is formed, using the sequence of a mature mRNA or circRNA molecule to specify the sequence of amino acids in a polypeptide chain. Translation is mediated by the ribosome, and begins with the formation of a ternary complex between aminoacylated initiator methionine tRNA, GTP, and initiation factor 2, which subsequently associates with the small sub…	translation	biological_process	Ribosomal_L21e
Zm00001eb222250	5	32093406	32096330	Catalysis of the reaction: (1,4-alpha-D-glucosyl)(n+1) + H2O = (1,4-alpha-D-glucosyl)(n-1) + alpha-maltose. This reaction is the hydrolysis of 1,4-alpha-glucosidic linkages in polysaccharides so as to remove successive maltose units from the non-reducing ends of the chains.	beta-amylase activity	molecular_function	Glyco_hydro_14
Zm00001eb222260	5	32155106	32159065	The chemical reactions and pathways involving those compounds which are formed as a part of the normal anabolic and catabolic processes. These processes take place in most, if not all, cells of the organism.	primary metabolic process	biological_process	Znf_RING
Zm00001eb222270	5	32271288	32276818	Binding to a protein.	protein binding	molecular_function	WD40_repeat
Zm00001eb222280	5	32313028	32317832	The component of a membrane consisting of the gene products and protein complexes having at least some part of their peptide sequence embedded in the hydrophobic region of the membrane.	integral component of membrane	cellular_component	GTD-bd
Zm00001eb222290	5	32325833	32327099				UspA
Zm00001eb222300	5	32327957	32333903	Binding to ATP, adenosine 5'-triphosphate, a universally important coenzyme and enzyme regulator.	ATP binding	molecular_function	Cpn60/GroEL
Zm00001eb222310	5	32349396	32353074	Binding to a protein.	protein binding	molecular_function	F-box-like_dom_sf
Zm00001eb222320	5	32458297	32462403	A fatty acid oxidation process that results in the complete oxidation of a long-chain fatty acid. Fatty acid beta-oxidation begins with the addition of coenzyme A to a fatty acid, and occurs by successive cycles of reactions during each of which the fatty acid is shortened by a two-carbon fragment removed as acetyl coenzyme A; the cycle continues until only two or three carbons remain (as acetyl-…	fatty acid beta-oxidation	biological_process	Thiolase
Zm00001eb222330	5	32556545	32560966	Binding to an RNA molecule or a portion thereof.	RNA binding	molecular_function	RRM_dom
Zm00001eb222340	5	32648141	32655137	Binding to GTP, guanosine triphosphate.	GTP binding	molecular_function	Small_GTPase
Zm00001eb222350	5	32713620	32720255
Zm00001eb222360	5	32768461	32769152	Reactions, triggered in response to the presence of a foreign body or the occurrence of an injury, which result in restriction of damage to the organism attacked or prevention/recovery from the infection caused by the attack.	defense response	biological_process	RX-like_CC
Zm00001eb222370	5	32830864	32832077				GRP1/2
Zm00001eb222380	5	32884816	32885717				GRP1/2
Zm00001eb222400	5	32927467	32930327	The component of a membrane consisting of the gene products and protein complexes having at least some part of their peptide sequence embedded in the hydrophobic region of the membrane.	integral component of membrane	cellular_component	Cit_transptr-like_dom
Zm00001eb222410	5	32966144	32968357	Binding to ATP, adenosine 5'-triphosphate, a universally important coenzyme and enzyme regulator.	ATP binding	molecular_function	Prot_kinase_dom
Zm00001eb222420	5	33033977	33037782	Binding to ATP, adenosine 5'-triphosphate, a universally important coenzyme and enzyme regulator.	ATP binding	molecular_function	UBQ-conjugat_E2
Zm00001eb222430	5	33040863	33074769	The component of a membrane consisting of the gene products and protein complexes having at least some part of their peptide sequence embedded in the hydrophobic region of the membrane.	integral component of membrane	cellular_component	EGF-like_dom
Zm00001eb222450	5	33081107	33082893				WRC_dom
Zm00001eb222460	5	33205784	33215015	A membrane-bounded organelle of eukaryotic cells in which chromosomes are housed and replicated. In most cells, the nucleus contains all of the cell's chromosomes except the organellar chromosomes, and is the site of RNA synthesis and processing. In some species, or in specialized cell types, RNA metabolism or DNA replication may be absent.	nucleus	cellular_component	Actin
Zm00001eb222470	5	33244436	33244849	A membrane-bounded organelle of eukaryotic cells in which chromosomes are housed and replicated. In most cells, the nucleus contains all of the cell's chromosomes except the organellar chromosomes, and is the site of RNA synthesis and processing. In some species, or in specialized cell types, RNA metabolism or DNA replication may be absent.	nucleus	cellular_component	AP2/ERF_dom
Zm00001eb222480	5	33252174	33253542	The process whose specific outcome is the progression of the root over time, from its formation to the mature structure. The root is the water- and mineral-absorbing part of a plant which is usually underground, does not bear leaves, tends to grow downwards and is typically derived from the radicle of the embryo.	root development	biological_process	BPS1_pln
Zm00001eb222490	5	33255542	33257341
Zm00001eb222500	5	33267333	33267994
Zm00001eb222510	5	33267448	33269832	The component of a membrane consisting of the gene products and protein complexes having at least some part of their peptide sequence embedded in the hydrophobic region of the membrane.	integral component of membrane	cellular_component	Phos_permease
Zm00001eb222520	5	33288176	33293506				SANT/Myb
Zm00001eb222530	5	33307894	33308746	Catalysis of the reaction: UDP-glucose + D-fructose = UDP + sucrose.	sucrose synthase activity	molecular_function	Sucrose_synth
Zm00001eb222540	5	33367047	33369070	Binding to a heme, a compound composed of iron complexed in a porphyrin (tetrapyrrole) ring.	heme binding	molecular_function	Cyt_P450
Zm00001eb222550	5	33430456	33442390	Binding to an RNA molecule or a portion thereof.	RNA binding	molecular_function	Translin_fam
Zm00001eb222560	5	33466039	33467651	Any process that results in a change in state or activity of a cell or an organism (in terms of movement, secretion, enzyme production, gene expression, etc.) as a result of oxidative stress, a state often resulting from exposure to high levels of reactive oxygen species, e.g. superoxide anions, hydrogen peroxide (H2O2), and hydroxyl radicals.	response to oxidative stress	biological_process	Peroxidase_pln
Zm00001eb222570	5	33502483	33507395	The contents of a cell excluding the plasma membrane and nucleus, but including other subcellular structures.	cytoplasm	cellular_component	CDC4_N-term_subdom
Zm00001eb222580	5	33592935	33593698
Zm00001eb222590	5	33656775	33658766	Catalysis of the transfer of a glycosyl group from a UDP-sugar to a small hydrophobic molecule.	UDP-glycosyltransferase activity	molecular_function	UDP_glucos_trans
Zm00001eb222600	5	33668547	33668816
Zm00001eb222610	5	33676555	33678646	Binding to a metal ion.	metal ion binding	molecular_function	HMA_dom
Zm00001eb222620	5	33768411	33769200
Zm00001eb222640	5	33774973	33778739	The component of a membrane consisting of the gene products and protein complexes having at least some part of their peptide sequence embedded in the hydrophobic region of the membrane.	integral component of membrane	cellular_component	MFS_sugar_transport-like
Zm00001eb222650	5	33841698	33879361	A membrane-bounded organelle of eukaryotic cells in which chromosomes are housed and replicated. In most cells, the nucleus contains all of the cell's chromosomes except the organellar chromosomes, and is the site of RNA synthesis and processing. In some species, or in specialized cell types, RNA metabolism or DNA replication may be absent.	nucleus	cellular_component	E2F_WHTH_DNA-bd_dom
Zm00001eb222660	5	33896202	33898109	The component of a membrane consisting of the gene products and protein complexes having at least some part of their peptide sequence embedded in the hydrophobic region of the membrane.	integral component of membrane	cellular_component	Cyt_P450
Zm00001eb222670	5	33932667	33933738
Zm00001eb222680	5	34008611	34010237	The component of a membrane consisting of the gene products and protein complexes having at least some part of their peptide sequence embedded in the hydrophobic region of the membrane.	integral component of membrane	cellular_component	Cyt_P450
Zm00001eb222690	5	34097235	34105997	A membrane-bounded organelle of eukaryotic cells in which chromosomes are housed and replicated. In most cells, the nucleus contains all of the cell's chromosomes except the organellar chromosomes, and is the site of RNA synthesis and processing. In some species, or in specialized cell types, RNA metabolism or DNA replication may be absent.	nucleus	cellular_component	RRM_dom
Zm00001eb222700	5	34215328	34215744	The network of interconnected tubular and cisternal structures located within the Golgi apparatus on the side distal to the endoplasmic reticulum, from which secretory vesicles emerge. The trans-Golgi network is important in the later stages of protein secretion where it is thought to play a key role in the sorting and targeting of secreted proteins to the correct destination.	trans-Golgi network	cellular_component	Znf_RING
Zm00001eb222710	5	34283046	34284684	An enzyme complex that catalyzes the transfer of GlcNAc from UDP-GlcNAc to an acceptor phosphatidylinositol, the first step in the production of GPI anchors for cell surface proteins. The complex contains PIG-A, PIG-C, PIG-H, PIG-Q, PIG-P, and DPM2 in human, and Eri1p, Gpi1p, Gpi2p, Gpi15p, Gpi19p, and Spt14p in budding yeast.	glycosylphosphatidylinositol-N-acetylglucosaminyltransferase (GPI-GnT) complex	cellular_component	Trm112-like
Zm00001eb222720	5	34306109	34307381	The cellular process in which a signal is conveyed to trigger a change in the activity or state of a cell. Signal transduction begins with reception of a signal (e.g. a ligand binding to a receptor or receptor activation by a stimulus such as light), or for signal transduction in the absence of ligand, signal-withdrawal or the activity of a constitutively active receptor. Signal transduction ends…	signal transduction	biological_process	MIP1_Leuzipper
Zm00001eb222730	5	34310224	34314516	Binding to a protein.	protein binding	molecular_function	F-box-like_dom_sf
Zm00001eb222740	5	34325921	34326716
Zm00001eb222750	5	34378819	34382118
Zm00001eb222760	5	34380382	34380843
Zm00001eb222770	5	34381356	34382293	The component of a membrane consisting of the gene products and protein complexes having at least some part of their peptide sequence embedded in the hydrophobic region of the membrane.	integral component of membrane	cellular_component	A-crystallin/Hsp20_dom
Zm00001eb222780	5	34386111	34386962	Catalysis of a biochemical reaction at physiological temperatures. In biologically catalyzed reactions, the reactants are known as substrates, and the catalysts are naturally occurring macromolecular substances known as enzymes. Enzymes possess specific binding sites for substrates, and are usually composed wholly or largely of protein, but RNA that has catalytic activity (ribozyme) is often also…	catalytic activity	molecular_function	Met_g_lyase_put
Zm00001eb222790	5	34387037	34388122	Binding to pyridoxal 5' phosphate, 3-hydroxy-5-(hydroxymethyl)-2-methyl4-pyridine carboxaldehyde 5' phosphate, the biologically active form of vitamin B6.	pyridoxal phosphate binding	molecular_function	Ala_racemase_N
Zm00001eb222800	5	34389600	34392768	A cellular transport process in which transported substances are moved in membrane-bounded vesicles; transported substances are enclosed in the vesicle lumen or located in the vesicle membrane. The process begins with a step that directs a substance to the forming vesicle, and includes vesicle budding and coating. Vesicles are then targeted to, and fuse with, an acceptor membrane.	vesicle-mediated transport	biological_process	Clathrin_H-chain/VPS_repeat
Zm00001eb222820	5	34490337	34491630	The component of a membrane consisting of the gene products and protein complexes having at least some part of their peptide sequence embedded in the hydrophobic region of the membrane.	integral component of membrane	cellular_component	A-crystallin/Hsp20_dom
Zm00001eb222810	5	34490337	34491630
Zm00001eb222830	5	34492500	34508435	Catalysis of the transfer of a glycosyl group from one compound (donor) to another (acceptor).	glycosyltransferase activity	molecular_function	Glyco_trans_1
Zm00001eb222840	5	34515124	34521893	The component of a membrane consisting of the gene products and protein complexes having at least some part of their peptide sequence embedded in the hydrophobic region of the membrane.	integral component of membrane	cellular_component	AA/rel_permease1
Zm00001eb222850	5	34580989	34582135	The cellular metabolic process in which a protein is formed, using the sequence of a mature mRNA or circRNA molecule to specify the sequence of amino acids in a polypeptide chain. Translation is mediated by the ribosome, and begins with the formation of a ternary complex between aminoacylated initiator methionine tRNA, GTP, and initiation factor 2, which subsequently associates with the small sub…	translation	biological_process	Ribosomal_L28
Zm00001eb222860	5	34613669	34616592	Catalysis of an oxidation-reduction (redox) reaction, a reversible chemical reaction in which the oxidation state of an atom or atoms within a molecule is altered. One substrate acts as a hydrogen or electron donor and becomes oxidized, while the other acts as hydrogen or electron acceptor and becomes reduced.	oxidoreductase activity	molecular_function	FMN_Rdtase-like
Zm00001eb222870	5	34732653	34736199	The component of a membrane consisting of the gene products and protein complexes having at least some part of their peptide sequence embedded in the hydrophobic region of the membrane.	integral component of membrane	cellular_component
MQTL6.1
Zm00001eb260340	6	7362237	7363955	Any process that modulates the frequency, rate or extent of cellular DNA-templated transcription.	regulation of transcription, DNA-templated	biological_process	bHLH_dom
Zm00001eb260350	6	7498244	7500841	The contents of a cell excluding the plasma membrane and nucleus, but including other subcellular structures.	cytoplasm	cellular_component	Glycolipid_transfer_prot_dom
Zm00001eb260360	6	7635981	7640970	A lipid bilayer along with all the proteins and protein complexes embedded in it an attached to it.	membrane	cellular_component	VHS_dom
Zm00001eb260370	6	7643169	7650406	The lipid bilayer surrounding the vacuole and separating its contents from the cytoplasm of the cell.	vacuolar membrane	cellular_component	SAC_dom
Zm00001eb260380	6	7689070	7694010
Zm00001eb260390	6	7695055	7697741	Catalysis of an oxidation-reduction (redox) reaction, a reversible chemical reaction in which the oxidation state of an atom or atoms within a molecule is altered. One substrate acts as a hydrogen or electron donor and becomes oxidized, while the other acts as hydrogen or electron acceptor and becomes reduced.	oxidoreductase activity	molecular_function	GroES-like_sf
Zm00001eb260410	6	7703168	7706423	The contents of a cell excluding the plasma membrane and nucleus, but including other subcellular structures.	cytoplasm	cellular_component	Adenylat/UMP-CMP_kin
Zm00001eb260420	6	7870193	7873154	Binding to ATP, adenosine 5'-triphosphate, a universally important coenzyme and enzyme regulator.	ATP binding	molecular_function	Prot_kinase_dom
Zm00001eb260430	6	7974950	7975509
Zm00001eb260440	6	7998855	7999316
Zm00001eb260450	6	7999625	8001232	The component of a membrane consisting of the gene products and protein complexes having at least some part of their peptide sequence embedded in the hydrophobic region of the membrane.	integral component of membrane	cellular_component	Longin_dom
Zm00001eb260460	6	8156043	8159348	The component of a membrane consisting of the gene products and protein complexes having at least some part of their peptide sequence embedded in the hydrophobic region of the membrane.	integral component of membrane	cellular_component	Glyco_trans_14
Zm00001eb260470	6	8162838	8170961	Binding to a protein.	protein binding	molecular_function	Armadillo
Zm00001eb260480	6	8171032	8188902	Binding to a metal ion.	metal ion binding	molecular_function	DDHD_dom
Zm00001eb260490	6	8264208	8269797	Binding to an RNA molecule or a portion thereof.	RNA binding	molecular_function	KH_dom
Zm00001eb260500	6	8287998	8288384	Binding to a 2 iron, 2 sulfur (2Fe-2S) cluster; this cluster consists of two iron atoms, with two inorganic sulfur atoms found between the irons and acting as bridging ligands.	2 iron, 2 sulfur cluster binding	molecular_function	Rieske_2Fe-2S
Zm00001eb260510	6	8314533	8325922	The chemical reactions and pathways involving carbohydrates, any of a group of organic compounds based of the general formula Cx(H2O)y. Includes the formation of carbohydrate derivatives by the addition of a carbohydrate residue to another molecule.	carbohydrate metabolic process	biological_process	GH116_catalytic
Zm00001eb260530	6	8327983	8330834	The cellular metabolic process in which a protein is formed, using the sequence of a mature mRNA or circRNA molecule to specify the sequence of amino acids in a polypeptide chain. Translation is mediated by the ribosome, and begins with the formation of a ternary complex between aminoacylated initiator methionine tRNA, GTP, and initiation factor 2, which subsequently associates with the small sub…	translation	biological_process	Ribosomal_L19
Zm00001eb260540	6	8330928	8346666
Zm00001eb260550	6	8346847	8349453	Binding to a protein.	protein binding	molecular_function	Pentatricopeptide_repeat
Zm00001eb260560	6	8458289	8464030	Binding to ATP, adenosine 5'-triphosphate, a universally important coenzyme and enzyme regulator.	ATP binding	molecular_function	Prot_kinase_dom
Zm00001eb260570	6	8467171	8471682	The cellular metabolic process in which a protein is formed, using the sequence of a mature mRNA or circRNA molecule to specify the sequence of amino acids in a polypeptide chain. Translation is mediated by the ribosome, and begins with the formation of a ternary complex between aminoacylated initiator methionine tRNA, GTP, and initiation factor 2, which subsequently associates with the small sub…	translation	biological_process	Ribosome_recyc_fac
Zm00001eb260580	6	8471777	8473778
Zm00001eb260590	6	8512545	8515112	A membrane-bounded organelle of eukaryotic cells in which chromosomes are housed and replicated. In most cells, the nucleus contains all of the cell's chromosomes except the organellar chromosomes, and is the site of RNA synthesis and processing. In some species, or in specialized cell types, RNA metabolism or DNA replication may be absent.	nucleus	cellular_component	TF_MADSbox
Zm00001eb260600	6	8515140	8527607	A protein complex located in the mitochondrial inner membrane that forms part of the mitochondrial respiratory chain. Contains the four polypeptide subunits of succinate dehydrogenase, flavin-adenine dinucleotide and iron-sulfur. Catalyzes the oxidation of succinate by ubiquinone. Connects the TCA cycle with the respiratory chain.	mitochondrial respiratory chain complex II, succinate dehydrogenase complex (ubiquinone)	cellular_component	SDH6
Zm00001eb260610	6	8566854	8568098	A more or less rigid stucture lying outside the cell membrane of a cell and composed of cellulose and pectin and other organic and inorganic substances.	plant-type cell wall	cellular_component	Peroxidase_pln
Zm00001eb260620	6	8593290	8594835	Catalysis of the hydrolysis of any ester bond.	hydrolase activity, acting on ester bonds	molecular_function	GDSL
Zm00001eb260630	6	8596836	8598814	Catalysis of the transfer of an acyl group, other than amino-acyl, from one compound (donor) to another (acceptor).	acyltransferase activity, transferring groups other than amino-acyl groups	molecular_function	Transferase
Zm00001eb260640	6	8600971	8602435				EMC7_beta_sandwich
Zm00001eb260650	6	8602478	8603638				EMC7
Zm00001eb260660	6	8697377	8698000	Catalysis of the hydrolysis of various bonds, e.g. C-O, C-N, C-C, phosphoric anhydride bonds, etc. Hydrolase is the systematic name for any enzyme of EC class 3.	hydrolase activity	molecular_function
Zm00001eb260670	6	8697491	8699712	The component of a membrane consisting of the gene products and protein complexes having at least some part of their peptide sequence embedded in the hydrophobic region of the membrane.	integral component of membrane	cellular_component	Mg_trans_NIPA
Zm00001eb260680	6	8703142	8703892	A lipid bilayer along with all the proteins and protein complexes embedded in it an attached to it.	membrane	cellular_component
Zm00001eb260690	6	8710855	8712388	Catalysis of the hydrolysis of any ester bond.	hydrolase activity, acting on ester bonds	molecular_function	GDSL
Zm00001eb260700	6	8714636	8716543	Catalysis of the transfer of an acyl group, other than amino-acyl, from one compound (donor) to another (acceptor).	acyltransferase activity, transferring groups other than amino-acyl groups	molecular_function	Transferase
Zm00001eb260710	6	8868980	8871567	Binding to ATP, adenosine 5'-triphosphate, a universally important coenzyme and enzyme regulator.	ATP binding	molecular_function	Carboh/pur_kinase_PfkB_CS
Zm00001eb260720	6	8885869	8894322	Binding to a protein.	protein binding	molecular_function	RRM_dom
Zm00001eb260730	6	8939174	8943137	Binding to a protein.	protein binding	molecular_function	Ubox_domain
Zm00001eb260740	6	8943664	8945025	Catalysis of the transfer of a methyl group to an acceptor molecule.	methyltransferase activity	molecular_function	Methyltransf_11
Zm00001eb260750	6	8973039	8974959	Binding to a heme, a compound composed of iron complexed in a porphyrin (tetrapyrrole) ring.	heme binding	molecular_function	Cyt_P450
Zm00001eb260760	6	8975361	8976177				AMP-dep_Synth/Lig
Zm00001eb260770	6	9069478	9075212	Binding to a protein.	protein binding	molecular_function	Pentatricopeptide_repeat
Zm00001eb260780	6	9140069	9140704	Catalysis of the transfer of a glycosyl group from one compound (donor) to another (acceptor).	glycosyltransferase activity	molecular_function	GPI_mannosylTrfase
Zm00001eb260790	6	9169717	9173081	Any process that modulates the frequency, rate or extent of cellular DNA-templated transcription.	regulation of transcription, DNA-templated	biological_process	NAC-dom
MQTL6.2
Zm00001eb260880	6	9881024	9882528	The cellular metabolic process in which a protein is formed, using the sequence of a mature mRNA or circRNA molecule to specify the sequence of amino acids in a polypeptide chain. Translation is mediated by the ribosome, and begins with the formation of a ternary complex between aminoacylated initiator methionine tRNA, GTP, and initiation factor 2, which subsequently associates with the small sub…	translation	biological_process	T.cruzi_P2-like
Zm00001eb260890	6	9893278	9950619				SHR-BD
Zm00001eb260910	6	9964561	9979711	The process of directing proteins towards the vacuole, usually using signals contained within the protein.	protein targeting to vacuole	biological_process	VPS13
Zm00001eb260920	6	10090693	10095108	A lipid bilayer along with all the proteins and protein complexes embedded in it an attached to it.	membrane	cellular_component	Glyco_trans_31
Zm00001eb260930	6	10128299	10132839	Binding to ATP, adenosine 5'-triphosphate, a universally important coenzyme and enzyme regulator.	ATP binding	molecular_function	Kinesin_motor_dom
Zm00001eb260940	6	10132898	10135754	The contents of a cell excluding the plasma membrane and nucleus, but including other subcellular structures.	cytoplasm	cellular_component	RRM_dom
Zm00001eb260950	6	10169645	10176523	A cellular transport process in which transported substances are moved in membrane-bounded vesicles; transported substances are enclosed in the vesicle lumen or located in the vesicle membrane. The process begins with a step that directs a substance to the forming vesicle, and includes vesicle budding and coating. Vesicles are then targeted to, and fuse with, an acceptor membrane.	vesicle-mediated transport	biological_process	Clathrin/coatomer_adapt-like_N
Zm00001eb260960	6	10178191	10180376	The cellular metabolic process in which a protein is formed, using the sequence of a mature mRNA or circRNA molecule to specify the sequence of amino acids in a polypeptide chain. Translation is mediated by the ribosome, and begins with the formation of a ternary complex between aminoacylated initiator methionine tRNA, GTP, and initiation factor 2, which subsequently associates with the small sub…	translation	biological_process	Ribosomal_S15
Zm00001eb260970	6	10182218	10183164	Binding to a calcium ion (Ca2+).	calcium ion binding	molecular_function	EF_hand_dom
Zm00001eb260980	6	10419874	10423738	Binding to a protein.	protein binding	molecular_function	Prot_kinase_dom
Zm00001eb260990	6	10424371	10428714	The contents of a cell excluding the plasma membrane and nucleus, but including other subcellular structures.	cytoplasm	cellular_component	Myeloid_leukemia_factor
Zm00001eb261000	6	10471435	10472548	The space external to the outermost structure of a cell. For cells without external protective or external encapsulating structures this refers to space outside of the plasma membrane. This term covers the host cell environment outside an intracellular parasite.	extracellular region	cellular_component	Expansin
Zm00001eb261010	6	10534021	10534379
Zm00001eb261020	6	10588807	10589302
Zm00001eb261030	6	10588808	10589652	The space external to the outermost structure of a cell. For cells without external protective or external encapsulating structures this refers to space outside of the plasma membrane. This term covers the host cell environment outside an intracellular parasite.	extracellular region	cellular_component	Expansin
Zm00001eb261040	6	10641902	10642397
Zm00001eb261050	6	10642492	10642874	The space external to the outermost structure of a cell. For cells without external protective or external encapsulating structures this refers to space outside of the plasma membrane. This term covers the host cell environment outside an intracellular parasite.	extracellular region	cellular_component	Expansin
Zm00001eb261060	6	10719146	10719948	The space external to the outermost structure of a cell. For cells without external protective or external encapsulating structures this refers to space outside of the plasma membrane. This term covers the host cell environment outside an intracellular parasite.	extracellular region	cellular_component	Expansin
Zm00001eb261070	6	10865923	10866773	The space external to the outermost structure of a cell. For cells without external protective or external encapsulating structures this refers to space outside of the plasma membrane. This term covers the host cell environment outside an intracellular parasite.	extracellular region	cellular_component	Expansin
Zm00001eb261080	6	10883051	10883901	The space external to the outermost structure of a cell. For cells without external protective or external encapsulating structures this refers to space outside of the plasma membrane. This term covers the host cell environment outside an intracellular parasite.	extracellular region	cellular_component	Expansin
Zm00001eb261090	6	10945710	10946576	The space external to the outermost structure of a cell. For cells without external protective or external encapsulating structures this refers to space outside of the plasma membrane. This term covers the host cell environment outside an intracellular parasite.	extracellular region	cellular_component	Expansin
Zm00001eb261100	6	10985663	10986277
Zm00001eb261110	6	11005124	11006718	The space external to the outermost structure of a cell. For cells without external protective or external encapsulating structures this refers to space outside of the plasma membrane. This term covers the host cell environment outside an intracellular parasite.	extracellular region	cellular_component	Expansin
Zm00001eb261120	6	11006055	11006443
Zm00001eb261130	6	11008029	11015481	Any molecular function by which a gene product interacts selectively and non-covalently with DNA (deoxyribonucleic acid).	DNA binding	molecular_function	SANT/Myb
Zm00001eb261140	6	11144240	11149527	A lipid bilayer along with all the proteins and protein complexes embedded in it an attached to it.	membrane	cellular_component	MATE_fam
Zm00001eb261150	6	11293988	11299187
Zm00001eb261160	6	11318817	11333477	Any molecular function by which a gene product interacts selectively and non-covalently with DNA (deoxyribonucleic acid).	DNA binding	molecular_function	NA-bd_OB-fold
Zm00001eb261170	6	11370541	11372718				ACT_dom
Zm00001eb261180	6	11474484	11475244	The process whose specific outcome is the progression of the root over time, from its formation to the mature structure. The root is the water- and mineral-absorbing part of a plant which is usually underground, does not bear leaves, tends to grow downwards and is typically derived from the radicle of the embryo.	root development	biological_process	BPS1_pln
Zm00001eb261190	6	11503532	11506279	The contents of a cell excluding the plasma membrane and nucleus, but including other subcellular structures.	cytoplasm	cellular_component	Adenylat/UMP-CMP_kin
MQTL6.3
Zm00001eb261440	6	12447067	12452122	The component of a membrane consisting of the gene products and protein complexes having at least some part of their peptide sequence embedded in the hydrophobic region of the membrane.	integral component of membrane	cellular_component	AA_transpt_TM
Zm00001eb261450	6	12540904	12541781	Binding to a zinc ion (Zn).	zinc ion binding	molecular_function	Znf_SWIM
Zm00001eb261460	6	12588099	12588539	Binding to a zinc ion (Zn).	zinc ion binding	molecular_function	Znf_SWIM
Zm00001eb261470	6	12594118	12599541	A lipid bilayer along with all the proteins and protein complexes embedded in it an attached to it.	membrane	cellular_component	AA_transpt_TM
Zm00001eb261480	6	12602918	12605884				AA_transpt_TM
Zm00001eb261490	6	12609928	12617888	A lipid bilayer along with all the proteins and protein complexes embedded in it an attached to it.	membrane	cellular_component	AA_transpt_TM
Zm00001eb261500	6	12679913	12682491				AA_transpt_TM
Zm00001eb261510	6	12684187	12687135	A lipid bilayer along with all the proteins and protein complexes embedded in it an attached to it.	membrane	cellular_component	AA_transpt_TM
Zm00001eb261520	6	12687786	12693903	Binding to a protein.	protein binding	molecular_function	Bromodomain
Zm00001eb261530	6	12710037	12712752	The component of a membrane consisting of the gene products and protein complexes having at least some part of their peptide sequence embedded in the hydrophobic region of the membrane.	integral component of membrane	cellular_component	DUF212
Zm00001eb261540	6	12713512	12717960	The component of a membrane consisting of the gene products and protein complexes having at least some part of their peptide sequence embedded in the hydrophobic region of the membrane.	integral component of membrane	cellular_component	CPP1-like
Zm00001eb261550	6	12718164	12722489	The joining together of exons from one or more primary transcripts of messenger RNA (mRNA) and the excision of intron sequences, via a spliceosomal mechanism, so that mRNA consisting only of the joined exons is produced.	mRNA splicing, via spliceosome	biological_process	Slu7_dom
Zm00001eb261560	6	12722740	12723751				DUF761_pln
Zm00001eb261570	6	12809903	12814283	Reactions, triggered in response to the presence of a foreign body or the occurrence of an injury, which result in restriction of damage to the organism attacked or prevention/recovery from the infection caused by the attack.	defense response	biological_process	LRR_dom_sf
Zm00001eb261590	6	12974610	12980856
Zm00001eb261600	6	12980879	12981398
Zm00001eb261610	6	13081025	13084717	Reactions, triggered in response to the presence of a foreign body or the occurrence of an injury, which result in restriction of damage to the organism attacked or prevention/recovery from the infection caused by the attack.	defense response	biological_process	LRR_dom_sf
Zm00001eb261620	6	13238098	13240114	Binding to a heme, a compound composed of iron complexed in a porphyrin (tetrapyrrole) ring.	heme binding	molecular_function	Cyt_P450
Zm00001eb261630	6	13591758	13592480	Reactions, triggered in response to the presence of a foreign body or the occurrence of an injury, which result in restriction of damage to the organism attacked or prevention/recovery from the infection caused by the attack.	defense response	biological_process	NB-ARC
Zm00001eb261640	6	13592495	13593144	Reactions, triggered in response to the presence of a foreign body or the occurrence of an injury, which result in restriction of damage to the organism attacked or prevention/recovery from the infection caused by the attack.	defense response	biological_process	NB-ARC
Zm00001eb261660	6	13715219	13719719	Reactions, triggered in response to the presence of a foreign body or the occurrence of an injury, which result in restriction of damage to the organism attacked or prevention/recovery from the infection caused by the attack.	defense response	biological_process	NB-ARC
MQTL6.4
Zm00001eb267450	6	51221850	51222997
Zm00001eb267460	6	51610812	51614449	Binding to a protein.	protein binding	molecular_function	Ubox_domain
Zm00001eb267470	6	51614546	51617086	Binding to a protein.	protein binding	molecular_function	JAMM/MPN+_dom
Zm00001eb267480	6	51643650	51644863				LRR_N_plant-typ
Zm00001eb267500	6	51905738	51907194
Zm00001eb267510	6	51973487	51984389	A cellular transport process in which transported substances are moved in membrane-bounded vesicles; transported substances are enclosed in the vesicle lumen or located in the vesicle membrane. The process begins with a step that directs a substance to the forming vesicle, and includes vesicle budding and coating. Vesicles are then targeted to, and fuse with, an acceptor membrane.	vesicle-mediated transport	biological_process	Clathrin_H-chain/VPS_repeat
Zm00001eb267520	6	51974278	51975133
Zm00001eb267550	6	52344445	52344657	The component of a membrane consisting of the gene products and protein complexes having at least some part of their peptide sequence embedded in the hydrophobic region of the membrane.	integral component of membrane	cellular_component	DUF3339
Zm00001eb267560	6	52344452	52344843
Zm00001eb267570	6	52387328	52388325	Functions in the storage of nutritious substrates.	nutrient reservoir activity	molecular_function	Glia_glutenin
Zm00001eb267580	6	52388671	52391688	The contents of a cell excluding the plasma membrane and nucleus, but including other subcellular structures.	cytoplasm	cellular_component	Cyclophilin-type_PPIase_dom
Zm00001eb267590	6	52419922	52424962	The directed movement of substances into, out of or within a vacuole.	vacuolar transport	biological_process	Snf7_fam
Zm00001eb267600	6	52589024	52598844	Binding to a metal ion.	metal ion binding	molecular_function	RRM_dom
Zm00001eb267610	6	52597263	52602126	Binding to a metal ion.	metal ion binding	molecular_function	Znf_RING
Zm00001eb267620	6	52602438	52605032
Zm00001eb267630	6	52605100	52606565	Binding to a nucleic acid.	nucleic acid binding	molecular_function	RNaseH-like_sf
Zm00001eb267640	6	52826145	52828055	Catalysis of the transfer of a methyl group to an acceptor molecule.	methyltransferase activity	molecular_function	MeTrfase_7
Zm00001eb267650	6	53123474	53124445
Zm00001eb267660	6	53126619	53129792				CRAL-TRIO_dom
Zm00001eb267670	6	53162439	53163784
Zm00001eb267680	6	53163743	53168053	Binding to a protein.	protein binding	molecular_function	Pex14_N
Zm00001eb267690	6	53290660	53291175
Zm00001eb267700	6	53560385	53575033
Zm00001eb267710	6	53664309	53668149	Binding to ATP, adenosine 5'-triphosphate, a universally important coenzyme and enzyme regulator.	ATP binding	molecular_function	Prot_kinase_dom
Zm00001eb267720	6	53871175	53876553	The component of a membrane consisting of the gene products and protein complexes having at least some part of their peptide sequence embedded in the hydrophobic region of the membrane.	integral component of membrane	cellular_component	P_typ_ATPase
Zm00001eb267730	6	54275824	54289016	A membrane-bounded organelle of eukaryotic cells in which chromosomes are housed and replicated. In most cells, the nucleus contains all of the cell's chromosomes except the organellar chromosomes, and is the site of RNA synthesis and processing. In some species, or in specialized cell types, RNA metabolism or DNA replication may be absent.	nucleus	cellular_component	PAH
Zm00001eb267740	6	54333954	54337254
Zm00001eb267750	6	54457108	54464996	Catalysis of the hydrolysis of various bonds, e.g. C-O, C-N, C-C, phosphoric anhydride bonds, etc. Hydrolase is the systematic name for any enzyme of EC class 3.	hydrolase activity	molecular_function	AB_hydrolase_1
Zm00001eb267760	6	54481933	54489413
Zm00001eb267770	6	54724837	54726841	Binding to a metal ion.	metal ion binding	molecular_function	HMA_dom
Zm00001eb267780	6	55204566	55209284	Any cellular metabolic process involving deoxyribonucleic acid. This is one of the two main types of nucleic acid, consisting of a long, unbranched macromolecule formed from one, or more commonly, two, strands of linked deoxyribonucleotides.	DNA metabolic process	biological_process	DNA_recomb/repair_Rad51_C
Zm00001eb267790	6	55493663	55497664	Binding to ATP, adenosine 5'-triphosphate, a universally important coenzyme and enzyme regulator.	ATP binding	molecular_function	Anticodon-bd
Zm00001eb267810	6	56259070	56259753
Zm00001eb267820	6	56358778	56359976
Zm00001eb267830	6	56358792	56360162
Zm00001eb267840	6	56610785	56613977
Zm00001eb267850	6	56617871	56619022	Binding to ATP, adenosine 5'-triphosphate, a universally important coenzyme and enzyme regulator.	ATP binding	molecular_function	RNA-helicase_DEAD-box_CS
Zm00001eb267870	6	56730571	56730990
Zm00001eb267880	6	56822083	56822301
Zm00001eb267890	6	56822472	56822936	Catalysis of the hydrolysis of any ester bond.	hydrolase activity, acting on ester bonds	molecular_function	Phosphoesterase
Zm00001eb267900	6	57011852	57023016	The contents of a cell excluding the plasma membrane and nucleus, but including other subcellular structures.	cytoplasm	cellular_component	Phe-tRNA-synth_IIc_bsu_arc_euk
Zm00001eb267920	6	57071633	57073159
Zm00001eb267930	6	57206706	57210056	The process of assisting in the covalent and noncovalent assembly of single chain polypeptides or multisubunit complexes into the correct tertiary structure.	protein folding	biological_process	Calret/calnex
Zm00001eb267940	6	57270246	57271831
Zm00001eb267950	6	57404861	57408075	Any process involved in the maintenance of an internal steady state of magnesium ions within an organism or cell.	magnesium ion homeostasis	biological_process	ACDP
Zm00001eb267970	6	57933970	57938580	Binding to GTP, guanosine triphosphate.	GTP binding	molecular_function	Toc86_159
Zm00001eb267980	6	57957360	57957909	A lipid bilayer along with all the proteins and protein complexes embedded in it an attached to it.	membrane	cellular_component
Zm00001eb267990	6	58239556	58239840
Zm00001eb268000	6	58295029	58296291
Zm00001eb268010	6	58304481	58304873
Zm00001eb268020	6	58309172	58309564
Zm00001eb268040	6	58478001	58488509	Binding to a protein.	protein binding	molecular_function	Ubiquitin-like_dom
Zm00001eb268050	6	58504007	58521776	Binding to a protein.	protein binding	molecular_function	PB1_dom
Zm00001eb268060	6	58823432	58827416	Catalysis of an oxidation-reduction (redox) reaction, a reversible chemical reaction in which the oxidation state of an atom or atoms within a molecule is altered. One substrate acts as a hydrogen or electron donor and becomes oxidized, while the other acts as hydrogen or electron acceptor and becomes reduced.	oxidoreductase activity	molecular_function	FAD-dep_OxRdtase
Zm00001eb268080	6	59482873	59488725	Binding to ATP, adenosine 5'-triphosphate, a universally important coenzyme and enzyme regulator.	ATP binding	molecular_function	Prot_kinase_dom
Zm00001eb268090	6	59898613	59901028	The component of a membrane consisting of the gene products and protein complexes having at least some part of their peptide sequence embedded in the hydrophobic region of the membrane.	integral component of membrane	cellular_component	Sugar_P_transporter
Zm00001eb268100	6	60054553	60059269
Zm00001eb268110	6	60140520	60143651	Catalysis of the hydrolysis of ester linkages within ribonucleic acid by creating internal breaks.	endoribonuclease activity	molecular_function	EndoU_C
Zm00001eb268120	6	60174009	60175506
Zm00001eb268130	6	60176344	60176976	A focus in the cytoplasm where mRNAs may become inactivated by decapping or some other mechanism. Protein and RNA localized to these foci are involved in mRNA degradation, nonsense-mediated mRNA decay (NMD), translational repression, and RNA-mediated gene silencing.	P-body	cellular_component
Zm00001eb268140	6	60482862	60483380	A membrane-bounded organelle of eukaryotic cells in which chromosomes are housed and replicated. In most cells, the nucleus contains all of the cell's chromosomes except the organellar chromosomes, and is the site of RNA synthesis and processing. In some species, or in specialized cell types, RNA metabolism or DNA replication may be absent.	nucleus	cellular_component	BZIP46-like
Zm00001eb268150	6	60492586	60496635
Zm00001eb268170	6	60811376	60830938	Cleavage of the 5'-cap of a nuclear-transcribed mRNA that is independent of poly(A) tail shortening.	deadenylation-independent decapping of nuclear-transcribed mRNA	biological_process
Zm00001eb268180	6	60925832	60926897	A membrane-bounded organelle of eukaryotic cells in which chromosomes are housed and replicated. In most cells, the nucleus contains all of the cell's chromosomes except the organellar chromosomes, and is the site of RNA synthesis and processing. In some species, or in specialized cell types, RNA metabolism or DNA replication may be absent.	nucleus	cellular_component	AP2/ERF_dom
Zm00001eb268190	6	61434899	61435819
Zm00001eb268200	6	61441145	61459787	A lipid bilayer along with all the proteins and protein complexes embedded in it an attached to it.	membrane	cellular_component	Glyco_trans_48
Zm00001eb268210	6	61466971	61467581	A lipid bilayer along with all the proteins and protein complexes embedded in it an attached to it.	membrane	cellular_component
Zm00001eb268220	6	61496606	61497397	A lipid bilayer along with all the proteins and protein complexes embedded in it an attached to it.	membrane	cellular_component	FKS1-like_dom1
Zm00001eb268230	6	61497570	61498497	A lipid bilayer along with all the proteins and protein complexes embedded in it an attached to it.	membrane	cellular_component
Zm00001eb268240	6	61498996	61501142	A lipid bilayer along with all the proteins and protein complexes embedded in it an attached to it.	membrane	cellular_component	Vta1/CALS_N_sf
Zm00001eb268250	6	61989981	61997977	Binding to a metal ion.	metal ion binding	molecular_function	Znf_LIM
MQTL6.5
Zm00001eb269610	6	73882427	73889358	Binding to a protein.	protein binding	molecular_function	HEAT
Zm00001eb269620	6	73974732	73975897				LOB
Zm00001eb269640	6	74056783	74057981
Zm00001eb269630	6	74056783	74057981	The process of assisting in the covalent and noncovalent assembly of single chain polypeptides or multisubunit complexes into the correct tertiary structure.	protein folding	biological_process	Cyclophilin-type_PPIase_dom
Zm00001eb269650	6	74317803	74318827	A membrane-bounded organelle of eukaryotic cells in which chromosomes are housed and replicated. In most cells, the nucleus contains all of the cell's chromosomes except the organellar chromosomes, and is the site of RNA synthesis and processing. In some species, or in specialized cell types, RNA metabolism or DNA replication may be absent.	nucleus	cellular_component	Histone_H3/CENP-A
Zm00001eb269660	6	74346985	74353177	Catalysis of the hydrolysis of internal, alpha-peptide bonds in a polypeptide chain by a mechanism in which a water molecule bound by the side chains of aspartic residues at the active center acts as a nucleophile.	aspartic-type endopeptidase activity	molecular_function	Aspartic_peptidase_A1
Zm00001eb269670	6	74377606	74378997	An epigenetic gene silencing mechanism that involves the assembly of chromatin into heterochromatin, resulting in a chromatin conformation refractory to transcription. This process starts with heterochromatin nucleation, its spreading, and ends with heterochromatin boundary formation.	heterochromatin assembly	biological_process	MOM1
Zm00001eb269680	6	74379590	74382441
Zm00001eb269700	6	74716764	74718891	A membrane-bounded organelle of eukaryotic cells in which chromosomes are housed and replicated. In most cells, the nucleus contains all of the cell's chromosomes except the organellar chromosomes, and is the site of RNA synthesis and processing. In some species, or in specialized cell types, RNA metabolism or DNA replication may be absent.	nucleus	cellular_component	Rad1_Rec1_Rad17
Zm00001eb269710	6	74744723	74746806	Catalysis of the hydrolysis of various bonds, e.g. C-O, C-N, C-C, phosphoric anhydride bonds, etc. Hydrolase is the systematic name for any enzyme of EC class 3.	hydrolase activity	molecular_function	AB_hydrolase_1
Zm00001eb269720	6	74946668	74948147	Catalysis of the transfer of a methyl group to an acceptor molecule.	methyltransferase activity	molecular_function	Mg_prot_MeTrfase
Zm00001eb269730	6	74956035	74956597
Zm00001eb269750	6	75210283	75214020	Binding to a microtubule, a filament composed of tubulin monomers.	microtubule binding	molecular_function	TAN1
Zm00001eb269770	6	75374495	75380472	The component of a membrane consisting of the gene products and protein complexes having at least some part of their peptide sequence embedded in the hydrophobic region of the membrane.	integral component of membrane	cellular_component	GPR107/GPR108-like
Zm00001eb269800	6	75458562	75459342
Zm00001eb269810	6	75480452	75483162	Any process that modulates the frequency, rate or extent of cellular DNA-templated transcription.	regulation of transcription, DNA-templated	biological_process	NAC-dom
Zm00001eb269820	6	75552295	75554041	The chemical reactions and pathways involving carbohydrates, any of a group of organic compounds based of the general formula Cx(H2O)y. Includes the formation of carbohydrate derivatives by the addition of a carbohydrate residue to another molecule.	carbohydrate metabolic process	biological_process	Glyco_hydro_17
Zm00001eb269830	6	75575721	75580183	Binding to ATP, adenosine 5'-triphosphate, a universally important coenzyme and enzyme regulator.	ATP binding	molecular_function	Helicase_C
Zm00001eb269840	6	75659431	75663470	Binding to ATP, adenosine 5'-triphosphate, a universally important coenzyme and enzyme regulator.	ATP binding	molecular_function	UBQ-conjugat_E2
Zm00001eb269850	6	75784020	75801370	An enzyme complex which in humans and yeast consists of at least five proteins; for example, the complex contains GAA1, GPI8, PIG-S, PIG-U, and PIG-T in human, and Gaa1p, Gab1p, Gpi8p, Gpi16p, and Gpi17p in yeast. Catalyzes the posttranslational attachment of the carboxy-terminus of a precursor protein to a GPI-anchor.	GPI-anchor transamidase complex	cellular_component	PIG-T
Zm00001eb269870	6	75887983	75891340	The contents of a cell excluding the plasma membrane and nucleus, but including other subcellular structures.	cytoplasm	cellular_component	Phosducin_thioredoxin-like_dom
Zm00001eb269880	6	76098764	76102554
Zm00001eb269890	6	76128135	76128786	A protein complex peripherally associated with the plasma membrane that determines where vesicles dock and fuse. At least eight complex components are conserved between yeast and mammals.	exocyst	cellular_component	EXOC2/Sec5
Zm00001eb269900	6	76225003	76225449
Zm00001eb269910	6	76366206	76368732				VWF_A
Zm00001eb269920	6	76567278	76576448	The chemical reactions and pathways involving carbohydrates, any of a group of organic compounds based of the general formula Cx(H2O)y. Includes the formation of carbohydrate derivatives by the addition of a carbohydrate residue to another molecule.	carbohydrate metabolic process	biological_process	Atg3/Atg10
Zm00001eb269940	6	76689989	76690712				VWF_A
Zm00001eb269950	6	76729001	76731368				VWF_A
Zm00001eb269960	6	76938171	76940536				VWF_A
Zm00001eb269970	6	77124380	77136012	A membrane-bound cytoplasmic organelle of the endomembrane system that further processes the core oligosaccharides (e.g. N-glycans) added to proteins in the endoplasmic reticulum and packages them into membrane-bound vesicles. The Golgi apparatus operates at the intersection of the secretory, lysosomal, and endocytic pathways.	Golgi apparatus	cellular_component	Band_7
Zm00001eb269980	6	77210055	77212001	Any molecular function by which a gene product interacts selectively and non-covalently with DNA (deoxyribonucleic acid).	DNA binding	molecular_function	DNA-dir_Rpol_phage-type
Zm00001eb269990	6	77438439	77443609	A membrane-bounded organelle of eukaryotic cells in which chromosomes are housed and replicated. In most cells, the nucleus contains all of the cell's chromosomes except the organellar chromosomes, and is the site of RNA synthesis and processing. In some species, or in specialized cell types, RNA metabolism or DNA replication may be absent.	nucleus	cellular_component	B3_DNA-bd
Zm00001eb270000	6	77507246	77512188	A membrane-bounded organelle of eukaryotic cells in which chromosomes are housed and replicated. In most cells, the nucleus contains all of the cell's chromosomes except the organellar chromosomes, and is the site of RNA synthesis and processing. In some species, or in specialized cell types, RNA metabolism or DNA replication may be absent.	nucleus	cellular_component	DNA-bd_pseudobarrel_sf
MQTL6.6
Zm00001eb273600	6	99123252	99125365
Zm00001eb273610	6	99393286	99404496	Binding to a metal ion.	metal ion binding	molecular_function	Znf_C3H13/40
Zm00001eb273620	6	99543297	99548086	Any process involved in the maintenance of an internal steady state of calcium ions at the level of a cell.	cellular calcium ion homeostasis	biological_process	CID_dom
Zm00001eb273630	6	99604149	99607037	The component of a membrane consisting of the gene products and protein complexes having at least some part of their peptide sequence embedded in the hydrophobic region of the membrane.	integral component of membrane	cellular_component	SLC35_F1/F2/F6
Zm00001eb273640	6	99764817	99767109	The cellular metabolic process in which a protein is formed, using the sequence of a mature mRNA or circRNA molecule to specify the sequence of amino acids in a polypeptide chain. Translation is mediated by the ribosome, and begins with the formation of a ternary complex between aminoacylated initiator methionine tRNA, GTP, and initiation factor 2, which subsequently associates with the small sub…	translation	biological_process	Ribosomal_S11
MQTL6.7
Zm00001eb274800	6	104863429	104866783	Binding to a metal ion.	metal ion binding	molecular_function	SBP_dom
Zm00001eb274810	6	104926593	104932221	Any process that modulates the rate, frequency, or extent of chromosome condensation, the progressive compaction of dispersed interphase chromatin into threadlike chromosomes prior to mitotic or meiotic nuclear division, or during apoptosis, in eukaryotic cells.	regulation of chromosome condensation	biological_process	ARM-like
Zm00001eb274820	6	105090941	105095789	Catalysis of the transfer of a group, e.g. a methyl group, glycosyl group, acyl group, phosphorus-containing, or other groups, from one compound (generally regarded as the donor) to another compound (generally regarded as the acceptor). Transferase is the systematic name for any enzyme of EC class 2.	transferase activity	molecular_function	GDP-Fuc_O-FucTrfase
Zm00001eb274840	6	105116808	105119814	Binding to a protein.	protein binding	molecular_function	Pentatricopeptide_repeat
Zm00001eb274850	6	105120692	105126050
Zm00001eb274860	6	105120939	105122399	The component of the plasma membrane consisting of the gene products that are tethered to the membrane only by a covalently attached anchor, such as a lipid group, that is embedded in the membrane. Gene products with peptide sequences that are embedded in the membrane are excluded from this grouping.	anchored component of plasma membrane	cellular_component	FAS1_domain
Zm00001eb274870	6	105145716	105148689	Binding to FAD, flavin-adenine dinucleotide, the coenzyme or the prosthetic group of various flavoprotein oxidoreductase enzymes, in either the oxidized form, FAD, or the reduced form, FADH2.	flavin adenine dinucleotide binding	molecular_function	GMC_OxRdtase_N
Zm00001eb274880	6	105182295	105183707	Binding to a metal ion.	metal ion binding	molecular_function	DHP_MB_dom
Zm00001eb274890	6	105185158	105185917	Any process that modulates the frequency, rate or extent of amino acid export. Amino acid export is the directed movement of amino acids out of a cell or organelle.	regulation of amino acid export	biological_process	GDU
Zm00001eb274910	6	105190893	105201389	The cellular process in which a signal is conveyed to trigger a change in the activity or state of a cell. Signal transduction begins with reception of a signal (e.g. a ligand binding to a receptor or receptor activation by a stimulus such as light), or for signal transduction in the absence of ligand, signal-withdrawal or the activity of a constitutively active receptor. Signal transduction ends…	signal transduction	biological_process	Sig_transdc_resp-reg_receiver
Zm00001eb274920	6	105258237	105259129	A fine cytoplasmic channel, found in all higher plants, that connects the cytoplasm of one cell to that of an adjacent cell.	plasmodesma	cellular_component	RALF
Zm00001eb274940	6	105318386	105329501	The chemical reactions and pathways resulting in the breakdown of a protein or peptide by hydrolysis of its peptide bonds, initiated by the covalent attachment of a ubiquitin group, or multiple ubiquitin groups, to the protein.	ubiquitin-dependent protein catabolic process	biological_process	Peptidase_C19_UCH
Zm00001eb274950	6	105332096	105332411	The component of a membrane consisting of the gene products and protein complexes having at least some part of their peptide sequence embedded in the hydrophobic region of the membrane.	integral component of membrane	cellular_component	Translocase_SecE/Sec61-g
Zm00001eb274960	6	105334671	105337670	Binding to a protein.	protein binding	molecular_function	WD40_repeat
Zm00001eb274970	6	105423324	105428237	Binding to a metal ion.	metal ion binding	molecular_function	PP2C_BS
Zm00001eb274980	6	105429428	105431419	The component of a membrane consisting of the gene products and protein complexes having at least some part of their peptide sequence embedded in the hydrophobic region of the membrane.	integral component of membrane	cellular_component
Zm00001eb274990	6	105485902	105492349	The component of a membrane consisting of the gene products and protein complexes having at least some part of their peptide sequence embedded in the hydrophobic region of the membrane.	integral component of membrane	cellular_component	MRS2-like
Zm00001eb275000	6	105495552	105498816	The component of a membrane consisting of the gene products and protein complexes having at least some part of their peptide sequence embedded in the hydrophobic region of the membrane.	integral component of membrane	cellular_component	EMP70
Zm00001eb275010	6	105579781	105581242	Catalysis of the transfer of an acetyl group to a nitrogen atom on the acceptor molecule.	N-acetyltransferase activity	molecular_function	GNAT_dom
Zm00001eb275020	6	105778502	105780637	Binding to a protein.	protein binding	molecular_function	Ubiquitin-like_dom
Zm00001eb275030	6	105781152	105784679	Catalysis of a biochemical reaction at physiological temperatures. In biologically catalyzed reactions, the reactants are known as substrates, and the catalysts are naturally occurring macromolecular substances known as enzymes. Enzymes possess specific binding sites for substrates, and are usually composed wholly or largely of protein, but RNA that has catalytic activity (ribozyme) is often also…	catalytic activity	molecular_function	PLipase_D/transphosphatidylase
Zm00001eb275040	6	105822734	105827038	Catalysis of a biochemical reaction at physiological temperatures. In biologically catalyzed reactions, the reactants are known as substrates, and the catalysts are naturally occurring macromolecular substances known as enzymes. Enzymes possess specific binding sites for substrates, and are usually composed wholly or largely of protein, but RNA that has catalytic activity (ribozyme) is often also…	catalytic activity	molecular_function	Adenine_glyco
Zm00001eb275050	6	105827124	105833137				DOMON_domain
Zm00001eb275060	6	106013861	106016174
Zm00001eb275070	6	106145038	106147025
Zm00001eb275080	6	106223799	106225577	A membrane-bounded organelle of eukaryotic cells in which chromosomes are housed and replicated. In most cells, the nucleus contains all of the cell's chromosomes except the organellar chromosomes, and is the site of RNA synthesis and processing. In some species, or in specialized cell types, RNA metabolism or DNA replication may be absent.	nucleus	cellular_component	WRKY_dom
Zm00001eb275090	6	106229605	106234193	Catalysis of the hydrolysis of peptide bonds in a polypeptide chain by a catalytic mechanism that involves a catalytic triad consisting of a serine nucleophile that is activated by a proton relay involving an acidic residue (e.g. aspartate or glutamate) and a basic residue (usually histidine).	serine-type peptidase activity	molecular_function	Peptidase_S28
Zm00001eb275100	6	106285243	106290061	The component of a membrane consisting of the gene products and protein complexes having at least some part of their peptide sequence embedded in the hydrophobic region of the membrane.	integral component of membrane	cellular_component	P_typ_ATPase
Zm00001eb275110	6	106416947	106418120	A membrane-bounded organelle of eukaryotic cells in which chromosomes are housed and replicated. In most cells, the nucleus contains all of the cell's chromosomes except the organellar chromosomes, and is the site of RNA synthesis and processing. In some species, or in specialized cell types, RNA metabolism or DNA replication may be absent.	nucleus	cellular_component	DRMBL
Zm00001eb275120	6	106438488	106441769	The component of a membrane consisting of the gene products and protein complexes having at least some part of their peptide sequence embedded in the hydrophobic region of the membrane.	integral component of membrane	cellular_component	Prot_kinase_dom
Zm00001eb275130	6	106454421	106461954
Zm00001eb275140	6	106463904	106464721
Zm00001eb275150	6	106558846	106562586	Catalysis of the transfer of a methyl group to an acceptor molecule.	methyltransferase activity	molecular_function	Methyltransf_11
Zm00001eb275160	6	106563466	106567254
Zm00001eb275180	6	106568342	106569043	Binding to a protein.	protein binding	molecular_function	SAM
Zm00001eb275200	6	106569745	106589325	Binding to ATP, adenosine 5'-triphosphate, a universally important coenzyme and enzyme regulator.	ATP binding	molecular_function	aa-tRNA-synth_Ia
Zm00001eb275220	6	106766462	106773441	Binding to a protein.	protein binding	molecular_function	Palmitoyltrfase_DHHC
Zm00001eb275230	6	106790468	106793964	Binding to a carbohydrate, which includes monosaccharides, oligosaccharides and polysaccharides as well as substances derived from monosaccharides by reduction of the carbonyl group (alditols), by oxidation of one or more hydroxy groups to afford the corresponding aldehydes, ketones, or carboxylic acids, or by replacement of one or more hydroxy group(s) by a hydrogen atom. Cyclitols are generally…	carbohydrate binding	molecular_function	Carb-bd-like_fold
Zm00001eb275240	6	106797472	106808772	Catalysis of the transfer of a glycosyl group from one compound (donor) to another (acceptor).	glycosyltransferase activity	molecular_function	Sucrose_synth
Zm00001eb275250	6	106811792	106814870	The component of a membrane consisting of the gene products and protein complexes having at least some part of their peptide sequence embedded in the hydrophobic region of the membrane.	integral component of membrane	cellular_component	AdipoR/HlyIII-related
Zm00001eb275260	6	106815982	106819208	Catalysis of the removal of damaged bases by cleaving the N-C1' glycosidic bond between the target damaged DNA base and the deoxyribose sugar. The reaction releases a free base and leaves an apurinic/apyrimidinic (AP) site.	DNA N-glycosylase activity	molecular_function	Ribosomal_S13-like_H2TH
Zm00001eb275270	6	106821101	106821592				Hydrophob_seed_dom
Zm00001eb275280	6	106950887	106951210	The directed movement of substances into, out of or within a vacuole.	vacuolar transport	biological_process	Snf7_fam
Zm00001eb275290	6	106966518	106966910	A vacuole to which materials ingested by endocytosis are delivered.	endosome	cellular_component	Znf_C2H2_type
Zm00001eb275300	6	106968730	106974133	Binding to ATP, adenosine 5'-triphosphate, a universally important coenzyme and enzyme regulator.	ATP binding	molecular_function	Glutathione_synthase
Zm00001eb275310	6	106974796	106975656	A membrane-bounded organelle of eukaryotic cells in which chromosomes are housed and replicated. In most cells, the nucleus contains all of the cell's chromosomes except the organellar chromosomes, and is the site of RNA synthesis and processing. In some species, or in specialized cell types, RNA metabolism or DNA replication may be absent.	nucleus	cellular_component	bHLH_ZIP_TF
Zm00001eb275320	6	106976472	106976947	The directed movement of substances into, out of or within a vacuole.	vacuolar transport	biological_process	Snf7_fam
Zm00001eb275330	6	106976959	106977571	The directed movement of substances into, out of or within a vacuole.	vacuolar transport	biological_process	Snf7_fam
Zm00001eb275340	6	106982926	106993187	The contents of a cell excluding the plasma membrane and nucleus, but including other subcellular structures.	cytoplasm	cellular_component	Proteasome_sua/b
Zm00001eb275350	6	106985738	106986970
Zm00001eb275370	6	106989155	106990008
Zm00001eb275380	6	106994699	107005151	The directed movement of proteins into, out of or within a cell, or between cells, by means of some agent such as a transporter or pore.	protein transport	biological_process	EREX-like
Zm00001eb275390	6	107005587	107008991
Zm00001eb275400	6	107009546	107011783
Zm00001eb275410	6	107012560	107014416	Binding to a heme, a compound composed of iron complexed in a porphyrin (tetrapyrrole) ring.	heme binding	molecular_function	Cyt_P450
Zm00001eb275420	6	107119528	107122060	The component of a membrane consisting of the gene products and protein complexes having at least some part of their peptide sequence embedded in the hydrophobic region of the membrane.	integral component of membrane	cellular_component	Cyt_P450
Zm00001eb275430	6	107122391	107127099	The addition of a methyl group to a protein amino acid. A methyl group is derived from methane by the removal of a hydrogen atom.	protein methylation	biological_process	Methyltransf_16
Zm00001eb275450	6	107148067	107155903	Catalysis of the joining of two molecules, or two groups within a single molecule, using the energy from the hydrolysis of ATP, a similar triphosphate, or a pH gradient.	ligase activity	molecular_function	Znf_RING
Zm00001eb275460	6	107199730	107201779	Catalysis of the transfer of a phosphate group, usually from ATP, to a substrate molecule.	kinase activity	molecular_function	Kinase-like_dom_sf
Zm00001eb275480	6	107202836	107203448	The component of a membrane consisting of the gene products and protein complexes having at least some part of their peptide sequence embedded in the hydrophobic region of the membrane.	integral component of membrane	cellular_component	OPT
Zm00001eb275490	6	107207628	107209723	A membrane-bounded organelle of eukaryotic cells in which chromosomes are housed and replicated. In most cells, the nucleus contains all of the cell's chromosomes except the organellar chromosomes, and is the site of RNA synthesis and processing. In some species, or in specialized cell types, RNA metabolism or DNA replication may be absent.	nucleus	cellular_component	SANT/Myb
Zm00001eb275500	6	107241091	107241790
Zm00001eb275510	6	107242159	107245963	Catalysis of the hydrolysis of any ester bond.	hydrolase activity, acting on ester bonds	molecular_function	GDSL
Zm00001eb275520	6	107245573	107248146	The contents of a cell excluding the plasma membrane and nucleus, but including other subcellular structures.	cytoplasm	cellular_component	Prot_kinase_dom
Zm00001eb275530	6	107281494	107283566	The membrane surrounding a cell that separates the cell from its external environment. It consists of a phospholipid bilayer and associated proteins.	plasma membrane	cellular_component	TypeIII_avirulence_cleave
Zm00001eb275540	6	107284294	107286800	The chemical reactions and pathways involving lipids, compounds soluble in an organic solvent but not, or sparingly, in an aqueous solvent. Includes fatty acids; neutral fats, other fatty-acid esters, and soaps; long-chain (fatty) alcohols and waxes; sphingoids and other long-chain bases; glycolipids, phospholipids and sphingolipids; and carotenes, polyprenols, sterols, terpenes and other isopren…	lipid metabolic process	biological_process	AB_hydrolase_lipase
Zm00001eb275550	6	107507997	107513963	Binding to a protein.	protein binding	molecular_function	Prot_kinase_dom
Zm00001eb275560	6	107519815	107521087	A large ribonucleoprotein complex that is an early preribosomal complex. In S. cerevisiae, it has a size of 80S and consists of the 35S pre-rRNA, early-associating ribosomal proteins most of which are part of the small ribosomal subunit, the U3 snoRNA and associated proteins.	small-subunit processome	cellular_component	Nop_dom
Zm00001eb275570	6	107529576	107533445	Binding to nicotinamide adenine dinucleotide, a coenzyme involved in many redox and biosynthetic reactions; binding may be to either the oxidized form, NAD+, or the reduced form, NADH.	NAD binding	molecular_function	NUDIX_hydrolase_dom
Zm00001eb275580	6	107606385	107607277
Zm00001eb275590	6	107698877	107699606	The component of a membrane consisting of the gene products and protein complexes having at least some part of their peptide sequence embedded in the hydrophobic region of the membrane.	integral component of membrane	cellular_component	GDU
Zm00001eb275610	6	107777301	107777612
Zm00001eb275620	6	107817218	107820394	A membrane-bounded organelle of eukaryotic cells in which chromosomes are housed and replicated. In most cells, the nucleus contains all of the cell's chromosomes except the organellar chromosomes, and is the site of RNA synthesis and processing. In some species, or in specialized cell types, RNA metabolism or DNA replication may be absent.	nucleus	cellular_component	RDM1_plant
Zm00001eb275630	6	107843267	107848032	The component of a membrane consisting of the gene products and protein complexes having at least some part of their peptide sequence embedded in the hydrophobic region of the membrane.	integral component of membrane	cellular_component	K+_transporter
Zm00001eb275640	6	107901218	107914348	Binding to a metal ion.	metal ion binding	molecular_function	Peptidase_M16_C
Zm00001eb275650	6	107916318	107917203				PADRE_dom
Zm00001eb275660	6	107926905	107930743
Zm00001eb275670	6	107927410	107931406	Catalysis of the hydrolysis of internal, alpha-peptide bonds in a polypeptide chain by a catalytic mechanism that involves a catalytic triad consisting of a serine nucleophile that is activated by a proton relay involving an acidic residue (e.g. aspartate or glutamate) and a basic residue (usually histidine).	serine-type endopeptidase activity	molecular_function	Peptidase_S8/S53_dom
Zm00001eb275680	6	107966733	107970829	Binding to an RNA molecule or a portion thereof.	RNA binding	molecular_function	RRM_dom
Zm00001eb275690	6	107980196	107986168	Any molecular function by which a gene product interacts selectively and non-covalently with DNA (deoxyribonucleic acid).	DNA binding	molecular_function	ARID_dom
Zm00001eb275700	6	108153320	108154049				VQ_8/17/18/20/21/25
Zm00001eb275710	6	108157720	108158788	A membrane-bounded organelle of eukaryotic cells in which chromosomes are housed and replicated. In most cells, the nucleus contains all of the cell's chromosomes except the organellar chromosomes, and is the site of RNA synthesis and processing. In some species, or in specialized cell types, RNA metabolism or DNA replication may be absent.	nucleus	cellular_component	VQ
Zm00001eb275720	6	108196055	108199891	Catalysis of the reaction: protein-L-asparagine + H2O = protein-L-aspartate + NH3. This reaction is the deamidation of an N-terminal asparagine residue in a peptide or protein.	protein-N-terminal asparagine amidohydrolase activity	molecular_function	NTAN1
Zm00001eb275730	6	108216648	108219813	Binding to a metal ion.	metal ion binding	molecular_function	Znf_CCCH
MQTL6.8
Zm00001eb277790	6	115929355	115936928	The contents of a cell excluding the plasma membrane and nucleus, but including other subcellular structures.	cytoplasm	cellular_component	Prot_kinase_dom
Zm00001eb277800	6	115949175	115949838	The process of restoring DNA after damage. Genomes are subject to damage by chemical and physical agents in the environment (e.g. UV and ionizing radiations, chemical mutagens, fungal and bacterial toxins, etc.) and by free radicals or alkylating agents endogenously generated in metabolism. DNA is also damaged because of errors during its replication. A variety of different DNA repair pathways ha…	DNA repair	biological_process	UmuC
Zm00001eb277810	6	115975887	115976973	The chemical reactions and pathways involving carbohydrates, any of a group of organic compounds based of the general formula Cx(H2O)y. Includes the formation of carbohydrate derivatives by the addition of a carbohydrate residue to another molecule.	carbohydrate metabolic process	biological_process	Glyco_hydro_28
Zm00001eb277820	6	116096016	116098899	Any molecular function by which a gene product interacts selectively and non-covalently with DNA (deoxyribonucleic acid).	DNA binding	molecular_function	Myb_dom_plants
Zm00001eb277830	6	116225707	116228509	The component of a membrane consisting of the gene products and protein complexes having at least some part of their peptide sequence embedded in the hydrophobic region of the membrane.	integral component of membrane	cellular_component	AA/rel_permease1
Zm00001eb277840	6	116262959	116264480				DUF538
MQTL7.1
Zm00001eb299300	7	3283453	3288207	Any process that modulates the frequency, rate or extent of cellular DNA-templated transcription.	regulation of transcription, DNA-templated	biological_process	AP2/ERF_dom
Zm00001eb299310	7	3291688	3296332
Zm00001eb299320	7	3301856	3303609	Binding to a nucleic acid.	nucleic acid binding	molecular_function	AceGlu_kinase-like_sf
Zm00001eb299330	7	3303660	3306061	The chemical reactions and pathways resulting in the formation of folic acid and its derivatives.	folic acid-containing compound biosynthetic process	biological_process	Folylpolyglutamate_synth
Zm00001eb299340	7	3351233	3352027	The space external to the outermost structure of a cell. For cells without external protective or external encapsulating structures this refers to space outside of the plasma membrane. This term covers the host cell environment outside an intracellular parasite.	extracellular region	cellular_component	CRISP-related
Zm00001eb299350	7	3352218	3354502	Binding to a zinc ion (Zn).	zinc ion binding	molecular_function	CMP_dCMP_dom
MQTL7.2
Zm00001eb299770	7	4965403	4968366
Zm00001eb299780	7	4965899	4968243
Zm00001eb299790	7	4991727	4994352	The component of a membrane consisting of the gene products and protein complexes having at least some part of their peptide sequence embedded in the hydrophobic region of the membrane.	integral component of membrane	cellular_component	Reticulon
Zm00001eb299810	7	5007426	5009210	Catalysis of the hydrolysis of various bonds, e.g. C-O, C-N, C-C, phosphoric anhydride bonds, etc. Hydrolase is the systematic name for any enzyme of EC class 3.	hydrolase activity	molecular_function
Zm00001eb299820	7	5026781	5027668				PELPK-like
Zm00001eb299830	7	5102705	5110265	Reactions, triggered in response to the presence of a foreign body or the occurrence of an injury, which result in restriction of damage to the organism attacked or prevention/recovery from the infection caused by the attack.	defense response	biological_process	NB-ARC
Zm00001eb299840	7	5104500	5105934	Reactions, triggered in response to the presence of a foreign body or the occurrence of an injury, which result in restriction of damage to the organism attacked or prevention/recovery from the infection caused by the attack.	defense response	biological_process	NB-ARC
Zm00001eb299860	7	5118657	5124775	The contents of a cell excluding the plasma membrane and nucleus, but including other subcellular structures.	cytoplasm	cellular_component	Helicase_C
Zm00001eb299890	7	5125653	5128291
Zm00001eb299880	7	5125653	5128291	The chemical reactions and pathways involving lipids, compounds soluble in an organic solvent but not, or sparingly, in an aqueous solvent. Includes fatty acids; neutral fats, other fatty-acid esters, and soaps; long-chain (fatty) alcohols and waxes; sphingoids and other long-chain bases; glycolipids, phospholipids and sphingolipids; and carotenes, polyprenols, sterols, terpenes and other isopren…	lipid metabolic process	biological_process	PNPLA_dom
Zm00001eb299910	7	5132012	5135554	Binding to ATP, adenosine 5'-triphosphate, a universally important coenzyme and enzyme regulator.	ATP binding	molecular_function	Prot_kinase_dom
Zm00001eb299920	7	5139115	5140697	The part of the cytoplasm that does not contain organelles but which does contain other particulate matter, such as protein complexes.	cytosol	cellular_component	D-isomer_2_OHA_DH_cat_dom
Zm00001eb299930	7	5207304	5209869	Catalysis of the hydrolysis of any ester bond.	hydrolase activity, acting on ester bonds	molecular_function	GDSL
Zm00001eb299940	7	5238765	5241280	Catalysis of the reaction: N-acetyl-D-glucosamine + ATP = N-acetyl-D-glucosamine 6-phosphate + ADP + 2 H(+).	N-acetylglucosamine kinase activity	molecular_function	ATPase_BadF
Zm00001eb299950	7	5242422	5260007				WAP
Zm00001eb299960	7	5261658	5267208	A chlorophyll-containing plastid with thylakoids organized into grana and frets, or stroma thylakoids, and embedded in a stroma.	chloroplast	cellular_component	OxRdtase_FAD/NAD-bd
Zm00001eb299970	7	5273284	5294651	Binding to a protein.	protein binding	molecular_function	Leu-rich_rpt
Zm00001eb299980	7	5294544	5295568	The pigmented membrane of a chloroplast thylakoid. An example of this component is found in Arabidopsis thaliana.	chloroplast thylakoid membrane	cellular_component
Zm00001eb299990	7	5295774	5296552	The component of a membrane consisting of the gene products and protein complexes having at least some part of their peptide sequence embedded in the hydrophobic region of the membrane.	integral component of membrane	cellular_component	PSI_PsaG/PsaK
Zm00001eb300000	7	5300438	5307275	Binding to a zinc ion (Zn).	zinc ion binding	molecular_function	Znf_C3HC-like
Zm00001eb300010	7	5311902	5316381	Binding to ATP, adenosine 5'-triphosphate, a universally important coenzyme and enzyme regulator.	ATP binding	molecular_function	Prot_kinase_dom
Zm00001eb300020	7	5503036	5508709	Binding to a microtubule, a filament composed of tubulin monomers.	microtubule binding	molecular_function	ARM-like
Zm00001eb300040	7	5513948	5514229
Zm00001eb300050	7	5566869	5567780	The contents of a cell excluding the plasma membrane and nucleus, but including other subcellular structures.	cytoplasm	cellular_component	Glutaredoxin
Zm00001eb300060	7	5573805	5576538	The component of a membrane consisting of the gene products and protein complexes having at least some part of their peptide sequence embedded in the hydrophobic region of the membrane.	integral component of membrane	cellular_component	Sugar/inositol_transpt
Zm00001eb300070	7	5575807	5576166
Zm00001eb300080	7	5576634	5579079	A membrane-bounded organelle of eukaryotic cells in which chromosomes are housed and replicated. In most cells, the nucleus contains all of the cell's chromosomes except the organellar chromosomes, and is the site of RNA synthesis and processing. In some species, or in specialized cell types, RNA metabolism or DNA replication may be absent.	nucleus	cellular_component	MHD_dom
Zm00001eb300090	7	5645096	5652501	A membrane-bounded organelle of eukaryotic cells in which chromosomes are housed and replicated. In most cells, the nucleus contains all of the cell's chromosomes except the organellar chromosomes, and is the site of RNA synthesis and processing. In some species, or in specialized cell types, RNA metabolism or DNA replication may be absent.	nucleus	cellular_component	Transcription_factor_TCP
MQTL7.3
Zm00001eb300510	7	6872292	6877133	Binding to a protein.	protein binding	molecular_function	TPR_1
Zm00001eb300540	7	7016050	7016631	A membrane-bounded organelle of eukaryotic cells in which chromosomes are housed and replicated. In most cells, the nucleus contains all of the cell's chromosomes except the organellar chromosomes, and is the site of RNA synthesis and processing. In some species, or in specialized cell types, RNA metabolism or DNA replication may be absent.	nucleus	cellular_component	VQ
Zm00001eb300550	7	7130160	7131436
Zm00001eb300560	7	7130219	7131436	The chemical reactions and pathways involving lipids, compounds soluble in an organic solvent but not, or sparingly, in an aqueous solvent. Includes fatty acids; neutral fats, other fatty-acid esters, and soaps; long-chain (fatty) alcohols and waxes; sphingoids and other long-chain bases; glycolipids, phospholipids and sphingolipids; and carotenes, polyprenols, sterols, terpenes and other isopren…	lipid metabolic process	biological_process	3-oxo-5_a-steroid_4-DH_C
Zm00001eb300570	7	7196866	7197457	The chemical reactions and pathways involving lipids, compounds soluble in an organic solvent but not, or sparingly, in an aqueous solvent. Includes fatty acids; neutral fats, other fatty-acid esters, and soaps; long-chain (fatty) alcohols and waxes; sphingoids and other long-chain bases; glycolipids, phospholipids and sphingolipids; and carotenes, polyprenols, sterols, terpenes and other isopren…	lipid metabolic process	biological_process	3-oxo-5_a-steroid_4-DH_C
Zm00001eb300580	7	7200813	7202522
Zm00001eb300590	7	7201062	7202177	Catalysis of the hydrolysis of various bonds, e.g. C-O, C-N, C-C, phosphoric anhydride bonds, etc. Hydrolase is the systematic name for any enzyme of EC class 3.	hydrolase activity	molecular_function	AB_hydrolase_3
Zm00001eb300600	7	7206444	7206800				Kinase-like_dom_sf
Zm00001eb300610	7	7237460	7238038	Any process that modulates the frequency, rate or extent of cellular DNA-templated transcription.	regulation of transcription, DNA-templated	biological_process	Rsf1-like
Zm00001eb300620	7	7275456	7276783	Catalysis of the hydrolysis of various bonds, e.g. C-O, C-N, C-C, phosphoric anhydride bonds, etc. Hydrolase is the systematic name for any enzyme of EC class 3.	hydrolase activity	molecular_function	AB_hydrolase_3
Zm00001eb300630	7	7298309	7299921	Catalysis of the hydrolysis of various bonds, e.g. C-O, C-N, C-C, phosphoric anhydride bonds, etc. Hydrolase is the systematic name for any enzyme of EC class 3.	hydrolase activity	molecular_function	AB_hydrolase_3
Zm00001eb300640	7	7355975	7358184	Catalysis of the hydrolysis of various bonds, e.g. C-O, C-N, C-C, phosphoric anhydride bonds, etc. Hydrolase is the systematic name for any enzyme of EC class 3.	hydrolase activity	molecular_function	AB_hydrolase_3
Zm00001eb300650	7	7372780	7374332	The contents of a cell excluding the plasma membrane and nucleus, but including other subcellular structures.	cytoplasm	cellular_component	14-3-3
Zm00001eb300670	7	7404934	7406210	Catalysis of the hydrolysis of various bonds, e.g. C-O, C-N, C-C, phosphoric anhydride bonds, etc. Hydrolase is the systematic name for any enzyme of EC class 3.	hydrolase activity	molecular_function	AB_hydrolase_3
Zm00001eb300680	7	7435206	7458284	Binding to a protein.	protein binding	molecular_function	Peptidase_C19_UCH
Zm00001eb300690	7	7541997	7549583	Binding to a protein.	protein binding	molecular_function	Pentatricopeptide_repeat
Zm00001eb300700	7	7550771	7555957				Hen1_Lam_C
Zm00001eb300710	7	7557797	7570171	Binding to a metal ion.	metal ion binding	molecular_function	His_deacetylse
Zm00001eb300720	7	7722167	7727183	The component of a membrane consisting of the gene products and protein complexes having at least some part of their peptide sequence embedded in the hydrophobic region of the membrane.	integral component of membrane	cellular_component	T_SNARE_dom
Zm00001eb300730	7	7729169	7731358
Zm00001eb300740	7	7731972	7744293	Binding to a metal ion.	metal ion binding	molecular_function	Ald_Oxase/Xan_DH_a/b
Zm00001eb300750	7	7746366	7751707	The contents of a cell excluding the plasma membrane and nucleus, but including other subcellular structures.	cytoplasm	cellular_component	aa-tRNA-synt_IIb
Zm00001eb300760	7	7751726	7755424	The component of a membrane consisting of the gene products and protein complexes having at least some part of their peptide sequence embedded in the hydrophobic region of the membrane.	integral component of membrane	cellular_component	C2_dom
Zm00001eb300770	7	7787706	7795145	Binding to a protein.	protein binding	molecular_function	Reg_chr_condens
Zm00001eb300780	7	7799494	7803287	Binding to a protein.	protein binding	molecular_function	WD40_repeat
Zm00001eb300790	7	7816622	7817270	Any molecular entity that serves as an electron acceptor and electron donor in an electron transport chain. An electron transport chain is a process in which a series of electron carriers operate together to transfer electrons from donors to any of several different terminal electron acceptors to generate a transmembrane electrochemical gradient.	electron transfer activity	molecular_function	Phytocyanin_dom
Zm00001eb300810	7	7870386	7871496	Any molecular entity that serves as an electron acceptor and electron donor in an electron transport chain. An electron transport chain is a process in which a series of electron carriers operate together to transfer electrons from donors to any of several different terminal electron acceptors to generate a transmembrane electrochemical gradient.	electron transfer activity	molecular_function	Phytocyanin_dom
Zm00001eb300820	7	7917118	7917712	The component of a membrane consisting of the gene products and protein complexes having at least some part of their peptide sequence embedded in the hydrophobic region of the membrane.	integral component of membrane	cellular_component	Phytocyanin_dom
Zm00001eb300830	7	7950893	7952655	The chemical reactions and pathways resulting in the loss of electrons from one or more atoms in heme.	heme oxidation	biological_process	Haem_Oase
Zm00001eb300840	7	8013986	8014719	Any molecular entity that serves as an electron acceptor and electron donor in an electron transport chain. An electron transport chain is a process in which a series of electron carriers operate together to transfer electrons from donors to any of several different terminal electron acceptors to generate a transmembrane electrochemical gradient.	electron transfer activity	molecular_function	Phytocyanin_dom
Zm00001eb300850	7	8087232	8087827	The component of a membrane consisting of the gene products and protein complexes having at least some part of their peptide sequence embedded in the hydrophobic region of the membrane.	integral component of membrane	cellular_component	Phytocyanin_dom
Zm00001eb300860	7	8092428	8093880	The component of a membrane consisting of the gene products and protein complexes having at least some part of their peptide sequence embedded in the hydrophobic region of the membrane.	integral component of membrane	cellular_component	FA_desaturase_dom
Zm00001eb300870	7	8129408	8133984	The contents of a cell excluding the plasma membrane and nucleus, but including other subcellular structures.	cytoplasm	cellular_component	LSM_dom_euk/arc
Zm00001eb300880	7	8221658	8227343	Binding to a protein.	protein binding	molecular_function	Prot_kinase_dom
Zm00001eb300890	7	8227093	8235576	Binding to ATP, adenosine 5'-triphosphate, a universally important coenzyme and enzyme regulator.	ATP binding	molecular_function	UBQ-conjugat_E2
Zm00001eb300900	7	8236644	8242512	Binding to a protein.	protein binding	molecular_function	BTB/POZ_dom
Zm00001eb300910	7	8354179	8361277				LIM-bd/SEUSS
Zm00001eb300920	7	8359676	8376751	Binding to an RNA molecule or a portion thereof.	RNA binding	molecular_function	ExoRNase_PH_dom1
Zm00001eb300930	7	8399976	8402017	The process of assisting in the covalent and noncovalent assembly of single chain polypeptides or multisubunit complexes into the correct tertiary structure.	protein folding	biological_process	Cyclophilin-type_PPIase_dom
Zm00001eb300940	7	8437240	8445079
Zm00001eb300950	7	8446502	8447842	Catalysis of an oxidation-reduction (redox) reaction, a reversible chemical reaction in which the oxidation state of an atom or atoms within a molecule is altered. One substrate acts as a hydrogen or electron donor and becomes oxidized, while the other acts as hydrogen or electron acceptor and becomes reduced.	oxidoreductase activity	molecular_function	SDR_fam
Zm00001eb300960	7	8483103	8486301
Zm00001eb300970	7	8485647	8490066	Binding to an RNA molecule or a portion thereof.	RNA binding	molecular_function	YTH_domain
Zm00001eb300980	7	8563561	8564624	A semiautonomous, self replicating organelle that occurs in varying numbers, shapes, and sizes in the cytoplasm of virtually all eukaryotic cells. It is notably the site of tissue respiration.	mitochondrion	cellular_component
Zm00001eb300990	7	8638543	8640731	Binding to a protein.	protein binding	molecular_function	PDZ
Zm00001eb301000	7	8640733	8645410	Binding to a zinc ion (Zn).	zinc ion binding	molecular_function	GalP_UDPtransf1
Zm00001eb301010	7	8680236	8682534	Binding to an RNA molecule or a portion thereof.	RNA binding	molecular_function	Ribosomal_L15e
Zm00001eb301020	7	8735381	8741295	Binding to ATP, adenosine 5'-triphosphate, a universally important coenzyme and enzyme regulator.	ATP binding	molecular_function	Prot_kinase_dom
Zm00001eb301030	7	8844314	8846468	Any process that results in a change in state or activity of a cell or an organism (in terms of movement, secretion, enzyme production, gene expression, etc.) as a result of a light intensity stimulus.	response to light intensity	biological_process
Zm00001eb301040	7	8851904	8860076	The component of a membrane consisting of the gene products and protein complexes having at least some part of their peptide sequence embedded in the hydrophobic region of the membrane.	integral component of membrane	cellular_component	FBT
Zm00001eb301050	7	8860245	8862779
Zm00001eb301060	7	8868374	8872507	The process in which relatively unspecialized cells, e.g. embryonic or regenerative cells, acquire specialized structural and/or functional features that characterize the cells, tissues, or organs of the mature organism or some other relatively stable phase of the organism's life history. Differentiation includes the processes involved in commitment of a cell to a specific fate and its subsequent…	cell differentiation	biological_process	Frigida
Zm00001eb301070	7	8999636	9019410	Binding to a metal ion.	metal ion binding	molecular_function	GNAT_dom
Zm00001eb301080	7	9024635	9028844	The action of a molecule that contributes to the structural integrity of the ribosome.	structural constituent of ribosome	molecular_function
Zm00001eb301090	7	9074965	9077682
Zm00001eb301100	7	9236767	9239822				FLZ8/MARD1
Zm00001eb301110	7	9279464	9283434	Binding to a protein.	protein binding	molecular_function	cNMP-bd_dom
Zm00001eb301120	7	9322454	9324478	Binding to a protein.	protein binding	molecular_function	Ankyrin_rpt
Zm00001eb301130	7	9364084	9374354	Binding to an RNA molecule or a portion thereof.	RNA binding	molecular_function	Pumilio_RNA-bd_rpt
Zm00001eb301140	7	9374949	9376234				Bifunc_inhib/LTP/seed_store
Zm00001eb301150	7	9377932	9381723	A lipid bilayer along with all the proteins and protein complexes embedded in it an attached to it.	membrane	cellular_component	TMEM14
Zm00001eb301160	7	9428502	9434146	Catalysis of a biochemical reaction at physiological temperatures. In biologically catalyzed reactions, the reactants are known as substrates, and the catalysts are naturally occurring macromolecular substances known as enzymes. Enzymes possess specific binding sites for substrates, and are usually composed wholly or largely of protein, but RNA that has catalytic activity (ribozyme) is often also…	catalytic activity	molecular_function	IPPc
Zm00001eb301170	7	9499587	9505414	A membrane-bounded organelle of eukaryotic cells in which chromosomes are housed and replicated. In most cells, the nucleus contains all of the cell's chromosomes except the organellar chromosomes, and is the site of RNA synthesis and processing. In some species, or in specialized cell types, RNA metabolism or DNA replication may be absent.	nucleus	cellular_component	CRC
Zm00001eb301180	7	9507629	9508066				LRR_dom_sf
Zm00001eb301200	7	9534845	9540593	Binding to ATP, adenosine 5'-triphosphate, a universally important coenzyme and enzyme regulator.	ATP binding	molecular_function	Prot_kinase_dom
Zm00001eb301210	7	9541584	9545353	The branch of the pentose-phosphate shunt which does not involve oxidation reactions. It comprises a series of sugar phosphate interconversions, starting with ribulose 5-P and producing fructose 6-P and glyceraldehyde 3-P.	pentose-phosphate shunt, non-oxidative branch	biological_process	Ribose5P_isomerase_type_A
Zm00001eb301220	7	9542206	9542820
Zm00001eb301230	7	9685495	9699568	A membrane-bounded organelle of eukaryotic cells in which chromosomes are housed and replicated. In most cells, the nucleus contains all of the cell's chromosomes except the organellar chromosomes, and is the site of RNA synthesis and processing. In some species, or in specialized cell types, RNA metabolism or DNA replication may be absent.	nucleus	cellular_component	ARM-like
Zm00001eb301240	7	9700198	9704409				Bax_inhibitor_1-related
Zm00001eb301250	7	9750749	9756181	Binding to a protein.	protein binding	molecular_function	SKP1/BTB/POZ_sf
Zm00001eb301260	7	9861706	9863039	A chlorophyll-containing plastid with thylakoids organized into grana and frets, or stroma thylakoids, and embedded in a stroma.	chloroplast	cellular_component	Chloroa_b-bind
MQTL7.4
Zm00001eb301450	7	10707941	10710012				PDDEXK-like
Zm00001eb301470	7	10711526	10720049	Binding to a protein.	protein binding	molecular_function	Pentatricopeptide_repeat
Zm00001eb301480	7	10727724	10734980	Binding to GTP, guanosine triphosphate.	GTP binding	molecular_function	Guanylate-bd/ATL_C
Zm00001eb301490	7	10733581	10735052	The chemical reactions and pathways involving carbohydrates, any of a group of organic compounds based of the general formula Cx(H2O)y. Includes the formation of carbohydrate derivatives by the addition of a carbohydrate residue to another molecule.	carbohydrate metabolic process	biological_process	Glyco_hydro18_cat
Zm00001eb301500	7	10810239	10811584	The chemical reactions and pathways involving carbohydrates, any of a group of organic compounds based of the general formula Cx(H2O)y. Includes the formation of carbohydrate derivatives by the addition of a carbohydrate residue to another molecule.	carbohydrate metabolic process	biological_process	Glyco_hydro18_cat
Zm00001eb301510	7	10810429	10811481
Zm00001eb301520	7	10853195	10856841	The formation of a protein dimer, a macromolecular structure consists of two noncovalently associated identical or nonidentical subunits.	protein dimerization activity	molecular_function	bHLH_dom
Zm00001eb301540	7	10933582	10937576	The chemical reactions and pathways involving tryptophan, the chiral amino acid 2-amino-3-(1H-indol-3-yl)propanoic acid.	tryptophan metabolic process	biological_process	Trp_synthase_suA
MQTL7.5
Zm00001eb302370	7	14390493	14393714	Binding to a metal ion.	metal ion binding	molecular_function	Transketolase_N
Zm00001eb302380	7	14394321	14396178
Zm00001eb302390	7	14628378	14643281	Binding to a protein.	protein binding	molecular_function	FHA_dom
Zm00001eb302400	7	14776556	14782388	The component of a membrane consisting of the gene products and protein complexes having at least some part of their peptide sequence embedded in the hydrophobic region of the membrane.	integral component of membrane	cellular_component	P_typ_ATPase
Zm00001eb302410	7	14847796	14851723	Catalysis of the hydrolysis of internal, alpha-peptide bonds in a polypeptide chain by a catalytic mechanism that involves a catalytic triad consisting of a serine nucleophile that is activated by a proton relay involving an acidic residue (e.g. aspartate or glutamate) and a basic residue (usually histidine).	serine-type endopeptidase activity	molecular_function	Peptidase_S8/S53_dom
Zm00001eb302420	7	14899353	14899702	Catalysis of the hydrolysis of various bonds, e.g. C-O, C-N, C-C, phosphoric anhydride bonds, etc. Hydrolase is the systematic name for any enzyme of EC class 3.	hydrolase activity	molecular_function	S8pro/Inhibitor_I9_sf
Zm00001eb302430	7	14900359	14902880	Catalysis of the hydrolysis of internal, alpha-peptide bonds in a polypeptide chain by a catalytic mechanism that involves a catalytic triad consisting of a serine nucleophile that is activated by a proton relay involving an acidic residue (e.g. aspartate or glutamate) and a basic residue (usually histidine).	serine-type endopeptidase activity	molecular_function	Peptidase_S8/S53_dom
Zm00001eb302440	7	14915750	14920331	Catalysis of the hydrolysis of internal, alpha-peptide bonds in a polypeptide chain by a catalytic mechanism that involves a catalytic triad consisting of a serine nucleophile that is activated by a proton relay involving an acidic residue (e.g. aspartate or glutamate) and a basic residue (usually histidine).	serine-type endopeptidase activity	molecular_function	Peptidase_S8/S53_dom
Zm00001eb302450	7	14927840	14929408				DUF295
Zm00001eb302460	7	14971054	15003208				DUF569
Zm00001eb302470	7	15019651	15020583	The component of a membrane consisting of the gene products and protein complexes having at least some part of their peptide sequence embedded in the hydrophobic region of the membrane.	integral component of membrane	cellular_component	CYSTM_dom
Zm00001eb302480	7	15019712	15020621
Zm00001eb302490	7	15033005	15042161	Binding to a protein.	protein binding	molecular_function	F-box-like_dom_sf
Zm00001eb302500	7	15089856	15090387	The directed movement of membrane-bounded vesicles from endosomes back to the trans-Golgi network where they are recycled for further rounds of transport.	retrograde transport, endosome to Golgi	biological_process	VPS50
Zm00001eb302510	7	15193821	15195440	Catalysis of an oxidation-reduction (redox) reaction, a reversible chemical reaction in which the oxidation state of an atom or atoms within a molecule is altered. One substrate acts as a hydrogen or electron donor and becomes oxidized, while the other acts as hydrogen or electron acceptor and becomes reduced.	oxidoreductase activity	molecular_function	ARD
Zm00001eb302520	7	15274730	15304966	Catalysis of the reaction: ATP + ribonucleotide(n) + ribonucleotide(m) = AMP + diphosphate + ribonucleotide(n+m).	RNA ligase (ATP) activity	molecular_function	tRNA_ligase_1
Zm00001eb302530	7	15373708	15374736				SAC3/GANP/THP3
Zm00001eb302540	7	15374845	15375286				SAC3/GANP/THP3
Zm00001eb302550	7	15376384	15377019	Catalysis of the transfer of a glycosyl group from one compound (donor) to another (acceptor).	glycosyltransferase activity	molecular_function	GPI_mannosylTrfase
Zm00001eb302560	7	15391941	15394060	The component of a membrane consisting of the gene products and protein complexes having at least some part of their peptide sequence embedded in the hydrophobic region of the membrane.	integral component of membrane	cellular_component	AAA+_ATPase
Zm00001eb302570	7	15392168	15394205
Zm00001eb302580	7	15443652	15462777	Binding to an RNA molecule or a portion thereof.	RNA binding	molecular_function	RRM_dom
Zm00001eb302590	7	15445893	15449072
MQTL7.6
Zm00001eb303230	7	19873919	19874277
Zm00001eb303240	7	19919587	19933729	Binding to a protein.	protein binding	molecular_function	PP2C_BS
Zm00001eb303250	7	19934845	19941123	The formation of a protein dimer, a macromolecular structure consists of two noncovalently associated identical or nonidentical subunits.	protein dimerization activity	molecular_function	bHLH_dom
Zm00001eb303280	7	20123513	20132724	Catalysis of the hydrolysis of various bonds, e.g. C-O, C-N, C-C, phosphoric anhydride bonds, etc. Hydrolase is the systematic name for any enzyme of EC class 3.	hydrolase activity	molecular_function	SidJ
Zm00001eb303290	7	20173017	20177886				DUF632
Zm00001eb303300	7	20251100	20255894
Zm00001eb303310	7	20274248	20274511	Catalysis of the transfer of a phosphate group, usually from ATP, to a substrate molecule.	kinase activity	molecular_function	LysM_dom
Zm00001eb303320	7	20274551	20274778
Zm00001eb303330	7	20275031	20291602	Catalysis of an oxidation-reduction (redox) reaction, a reversible chemical reaction in which the oxidation state of an atom or atoms within a molecule is altered. One substrate acts as a hydrogen or electron donor and becomes oxidized, while the other acts as hydrogen or electron acceptor and becomes reduced.	oxidoreductase activity	molecular_function	Redoxin
Zm00001eb303340	7	20291722	20292714	Catalysis of a biochemical reaction at physiological temperatures. In biologically catalyzed reactions, the reactants are known as substrates, and the catalysts are naturally occurring macromolecular substances known as enzymes. Enzymes possess specific binding sites for substrates, and are usually composed wholly or largely of protein, but RNA that has catalytic activity (ribozyme) is often also…	catalytic activity	molecular_function	TPP_enzyme-bd_C
Zm00001eb303350	7	20297129	20299335	The part of the cytoplasm that does not contain organelles but which does contain other particulate matter, such as protein complexes.	cytosol	cellular_component	Epimerase_deHydtase
Zm00001eb303360	7	20328476	20339223	Catalysis of the hydrolysis of various bonds, e.g. C-O, C-N, C-C, phosphoric anhydride bonds, etc. Hydrolase is the systematic name for any enzyme of EC class 3.	hydrolase activity	molecular_function	NUDIX_hydrolase_dom
Zm00001eb303370	7	20405098	20409173
Zm00001eb303380	7	20410192	20415142	The contents of a cell excluding the plasma membrane and nucleus, but including other subcellular structures.	cytoplasm	cellular_component	PCI_dom
Zm00001eb303400	7	20416868	20422566	Catalysis of a biochemical reaction at physiological temperatures. In biologically catalyzed reactions, the reactants are known as substrates, and the catalysts are naturally occurring macromolecular substances known as enzymes. Enzymes possess specific binding sites for substrates, and are usually composed wholly or largely of protein, but RNA that has catalytic activity (ribozyme) is often also…	catalytic activity	molecular_function	Aldlse_KDPG_KHG
Zm00001eb303410	7	20526456	20533409	Binding to a protein.	protein binding	molecular_function	Pentatricopeptide_repeat
Zm00001eb303420	7	20663586	20664421	A semiautonomous, self replicating organelle that occurs in varying numbers, shapes, and sizes in the cytoplasm of virtually all eukaryotic cells. It is notably the site of tissue respiration.	mitochondrion	cellular_component	Acyl_carrier
Zm00001eb303440	7	20680882	20683015	A membrane-bounded organelle of eukaryotic cells in which chromosomes are housed and replicated. In most cells, the nucleus contains all of the cell's chromosomes except the organellar chromosomes, and is the site of RNA synthesis and processing. In some species, or in specialized cell types, RNA metabolism or DNA replication may be absent.	nucleus	cellular_component	TF_MADSbox
Zm00001eb303450	7	20776769	20777394
Zm00001eb303470	7	20784766	20785203
Zm00001eb303480	7	20792364	20793478
Zm00001eb303490	7	20792388	20793013
Zm00001eb303500	7	20891565	20894593	Binding to GTP, guanosine triphosphate.	GTP binding	molecular_function	Small_GTP-bd_dom
Zm00001eb303510	7	20897845	20898511	The space external to the outermost structure of a cell. For cells without external protective or external encapsulating structures this refers to space outside of the plasma membrane. This term covers the host cell environment outside an intracellular parasite.	extracellular region	cellular_component	Allergen/soft/tryp_amyl_inhib
Zm00001eb303530	7	20921083	20928525	The component of a membrane consisting of the gene products and protein complexes having at least some part of their peptide sequence embedded in the hydrophobic region of the membrane.	integral component of membrane	cellular_component
Zm00001eb303540	7	20966131	20973836	The modification of histones by addition of methyl groups.	histone methylation	biological_process	SET_dom
Zm00001eb303550	7	21060699	21061148
Zm00001eb303560	7	21326527	21326925				DUF604
Zm00001eb303570	7	21327797	21329341	The process of restoring DNA after damage. Genomes are subject to damage by chemical and physical agents in the environment (e.g. UV and ionizing radiations, chemical mutagens, fungal and bacterial toxins, etc.) and by free radicals or alkylating agents endogenously generated in metabolism. DNA is also damaged because of errors during its replication. A variety of different DNA repair pathways ha…	DNA repair	biological_process	UmuC
Zm00001eb303580	7	21358186	21361139	Binding to a protein.	protein binding	molecular_function	WD40_repeat
Zm00001eb303600	7	21608110	21608806	Binding to a nucleic acid.	nucleic acid binding	molecular_function
Zm00001eb303610	7	21717455	21722222	The process in which an amino acid is transported across a membrane.	amino acid transmembrane transport	biological_process	Amino_acid_transport_2
Zm00001eb303620	7	21757323	21759212	Any process that modulates the frequency, rate or extent of cellular DNA-templated transcription.	regulation of transcription, DNA-templated	biological_process	NAC-dom
Zm00001eb303630	7	21757345	21759212	The component of a membrane consisting of the gene products and protein complexes having at least some part of their peptide sequence embedded in the hydrophobic region of the membrane.	integral component of membrane	cellular_component
Zm00001eb303640	7	21787684	21793410
Zm00001eb303650	7	21913426	21914058
Zm00001eb303660	7	21933432	21934238	A membrane-bounded organelle of eukaryotic cells in which chromosomes are housed and replicated. In most cells, the nucleus contains all of the cell's chromosomes except the organellar chromosomes, and is the site of RNA synthesis and processing. In some species, or in specialized cell types, RNA metabolism or DNA replication may be absent.	nucleus	cellular_component	TF_MADSbox
Zm00001eb303670	7	21944397	21945379	Any molecular function by which a gene product interacts selectively and non-covalently with DNA (deoxyribonucleic acid).	DNA binding	molecular_function	TF_MADSbox
Zm00001eb303680	7	21950235	21956381	Binding to an RNA molecule or a portion thereof.	RNA binding	molecular_function	KH_dom
Zm00001eb303690	7	21959514	21961325	Any process that modulates the frequency, rate or extent of cellular DNA-templated transcription.	regulation of transcription, DNA-templated	biological_process	AP2/ERF_dom
Zm00001eb303700	7	22060522	22071604	Catalysis of the transfer of a phosphate group, usually from ATP, to a substrate molecule.	kinase activity	molecular_function	ABC1_dom
Zm00001eb303710	7	22142859	22147471	Binding to nicotinamide adenine dinucleotide, a coenzyme involved in many redox and biosynthetic reactions; binding may be to either the oxidized form, NAD+, or the reduced form, NADH.	NAD binding	molecular_function	G3P_DH_NAD-dep
Zm00001eb303720	7	22147650	22150153	The cellular metabolic process in which a protein is formed, using the sequence of a mature mRNA or circRNA molecule to specify the sequence of amino acids in a polypeptide chain. Translation is mediated by the ribosome, and begins with the formation of a ternary complex between aminoacylated initiator methionine tRNA, GTP, and initiation factor 2, which subsequently associates with the small sub…	translation	biological_process	Ribosomal_S12e
Zm00001eb303730	7	22199838	22201533	Any process in which a new genotype is formed by reassortment of genes resulting in gene combinations different from those that were present in the parents. In eukaryotes genetic recombination can occur by chromosome assortment, intrachromosomal recombination, or nonreciprocal interchromosomal recombination. Interchromosomal recombination occurs by crossing over. In bacteria it may occur by genet…	DNA recombination	biological_process	GIY-YIG_endonuc
Zm00001eb303740	7	22297817	22300000	Binding to a protein.	protein binding	molecular_function	Kelch_1
Zm00001eb303750	7	22386881	22387915
Zm00001eb303760	7	22390249	22391814				LOR
Zm00001eb303770	7	22427127	22431125	The component of a membrane consisting of the gene products and protein complexes having at least some part of their peptide sequence embedded in the hydrophobic region of the membrane.	integral component of membrane	cellular_component	AA_transpt_TM
Zm00001eb303780	7	22513681	22517215	The component of a membrane consisting of the gene products and protein complexes having at least some part of their peptide sequence embedded in the hydrophobic region of the membrane.	integral component of membrane	cellular_component	P_typ_ATPase
Zm00001eb303790	7	22519366	22519986
Zm00001eb303800	7	22663237	22665533	The component of a membrane consisting of the gene products and protein complexes having at least some part of their peptide sequence embedded in the hydrophobic region of the membrane.	integral component of membrane	cellular_component	ZIP
Zm00001eb303810	7	22872339	22883538	Any process that modulates the frequency, rate or extent of cellular DNA-templated transcription.	regulation of transcription, DNA-templated	biological_process	AP2/ERF_dom
Zm00001eb303820	7	22872438	22873055
MQTL7.7
Zm00001eb306260	7	41272876	41279603
Zm00001eb306270	7	41471858	41474046				CRIB_dom
Zm00001eb306280	7	41486681	41492349	Binding to a protein.	protein binding	molecular_function	Znf_RING
Zm00001eb306290	7	41540041	41542195	The component of a membrane consisting of the gene products and protein complexes having at least some part of their peptide sequence embedded in the hydrophobic region of the membrane.	integral component of membrane	cellular_component
Zm00001eb306300	7	41575374	41576537				DUF707
Zm00001eb306310	7	41730561	41734099	The chemical reactions and pathways involving carbohydrates, any of a group of organic compounds based of the general formula Cx(H2O)y. Includes the formation of carbohydrate derivatives by the addition of a carbohydrate residue to another molecule.	carbohydrate metabolic process	biological_process	Glyco_hydro_27
Zm00001eb306320	7	41815892	41816761
Zm00001eb306330	7	41822415	41824097	A series of molecular signals generated by the binding of a cytokinin to a receptor, and ending with regulation of a downstream cellular process, e.g. transcription.	cytokinin-activated signaling pathway	biological_process	Sig_transdc_resp-reg_receiver
Zm00001eb306340	7	42200800	42212140	The space external to the outermost structure of a cell. For cells without external protective or external encapsulating structures this refers to space outside of the plasma membrane. This term covers the host cell environment outside an intracellular parasite.	extracellular region	cellular_component	LolPI
Zm00001eb306350	7	42250227	42251850	The space external to the outermost structure of a cell. For cells without external protective or external encapsulating structures this refers to space outside of the plasma membrane. This term covers the host cell environment outside an intracellular parasite.	extracellular region	cellular_component	LolPI
Zm00001eb306360	7	42356910	42373012	Binding to an RNA molecule or a portion thereof.	RNA binding	molecular_function	RRM_dom
Zm00001eb306370	7	42530874	42533448	The cellular metabolic process in which a protein is formed, using the sequence of a mature mRNA or circRNA molecule to specify the sequence of amino acids in a polypeptide chain. Translation is mediated by the ribosome, and begins with the formation of a ternary complex between aminoacylated initiator methionine tRNA, GTP, and initiation factor 2, which subsequently associates with the small sub…	translation	biological_process	Ribosomal_L44e
Zm00001eb306380	7	42614221	42617867	A lipid bilayer along with all the proteins and protein complexes embedded in it an attached to it.	membrane	cellular_component	MIP
Zm00001eb306390	7	42663460	42664219
Zm00001eb306400	7	42734578	42736049	A lipid bilayer along with all the proteins and protein complexes embedded in it an attached to it.	membrane	cellular_component	MIP
Zm00001eb306410	7	42940009	43002780	The chemical reactions and pathways involving carbohydrates, any of a group of organic compounds based of the general formula Cx(H2O)y. Includes the formation of carbohydrate derivatives by the addition of a carbohydrate residue to another molecule.	carbohydrate metabolic process	biological_process	Alpha-D-phosphohexomutase_SF
Zm00001eb306430	7	43404587	43435492	Binding to an RNA molecule or a portion thereof.	RNA binding	molecular_function	RNA-binding_CRM
Zm00001eb306450	7	43484466	43484966	Growth or movement in a sessile organism toward or away from water, as of the roots of a plant.	hydrotropism	biological_process	MIZ1-like_pln
Zm00001eb306460	7	43485022	43485417
Zm00001eb306470	7	43503520	43506471	The component of a membrane consisting of the gene products and protein complexes having at least some part of their peptide sequence embedded in the hydrophobic region of the membrane.	integral component of membrane	cellular_component	ORMDL
Zm00001eb306480	7	43677297	43678486	The process of assisting in the covalent and noncovalent assembly of single chain polypeptides or multisubunit complexes into the correct tertiary structure.	protein folding	biological_process	PFD_beta-like
Zm00001eb306490	7	43678482	43681652
Zm00001eb306500	7	43852682	43853788	A lipid bilayer along with all the proteins and protein complexes embedded in it an attached to it.	membrane	cellular_component
Zm00001eb306510	7	43917251	43920513	Binding to messenger RNA (mRNA), an intermediate molecule between DNA and protein. mRNA includes UTR and coding sequences, but does not contain introns.	mRNA binding	molecular_function	Luc7-rel
Zm00001eb306520	7	44145682	44171117				CRAL-TRIO_dom
Zm00001eb306530	7	44308966	44322839	The chemical reactions and pathways involving carbohydrates, any of a group of organic compounds based of the general formula Cx(H2O)y. Includes the formation of carbohydrate derivatives by the addition of a carbohydrate residue to another molecule.	carbohydrate metabolic process	biological_process	GH10_dom
Zm00001eb306540	7	44316084	44318411	Binding to a zinc ion (Zn).	zinc ion binding	molecular_function	Znf_CCHC
Zm00001eb306550	7	44508983	44516002				AtuA
Zm00001eb306560	7	44592683	44598313
Zm00001eb306570	7	44602918	44604689	A lipid bilayer along with all the proteins and protein complexes embedded in it an attached to it.	membrane	cellular_component	Rce1-like
Zm00001eb306580	7	44737236	44750078				ABC1_dom
Zm00001eb306590	7	44750527	44753804	A lipid bilayer along with all the proteins and protein complexes embedded in it an attached to it.	membrane	cellular_component	Sas10/Utp3/C1D
Zm00001eb306600	7	44869182	44870922
Zm00001eb306610	7	44869596	44870817				SASA
Zm00001eb306620	7	45044411	45047208
Zm00001eb306630	7	45169846	45174650				Reg_chr_condens
Zm00001eb306640	7	45277659	45279165	The membrane surrounding a cell that separates the cell from its external environment. It consists of a phospholipid bilayer and associated proteins.	plasma membrane	cellular_component	Clathrin_L-chain
Zm00001eb306650	7	45317171	45320436	The component of a membrane consisting of the gene products and protein complexes having at least some part of their peptide sequence embedded in the hydrophobic region of the membrane.	integral component of membrane	cellular_component	Modifying_wall_lignin1/2
Zm00001eb306660	7	45440369	45441883	Any molecular function by which a gene product interacts selectively and non-covalently with DNA (deoxyribonucleic acid).	DNA binding	molecular_function
Zm00001eb306670	7	45512401	45516505	Catalysis of the reaction: acyl-CoA + H2O = CoA + a carboxylate.	acyl-CoA hydrolase activity	molecular_function	Thioestr_dom
Zm00001eb306680	7	45600967	45607208				Znf_RING
Zm00001eb306690	7	45921345	45922324	The directed movement of substances from the endoplasmic reticulum (ER) to the Golgi, mediated by COP II vesicles. Small COP II coated vesicles form from the ER and then fuse directly with the cis-Golgi. Larger structures are transported along microtubules to the cis-Golgi.	endoplasmic reticulum to Golgi vesicle-mediated transport	biological_process	ACE1_Sec16_Sec31
Zm00001eb306700	7	45956315	45969316	Catalysis of the transfer of a methyl group to an acceptor molecule.	methyltransferase activity	molecular_function	O_MeTrfase_dom
Zm00001eb306710	7	46000393	46002174	A protein complex located in the mitochondrial inner membrane that forms part of the mitochondrial respiratory chain. Contains the 13 polypeptide subunits of cytochrome c oxidase, including cytochrome a and cytochrome a3. Catalyzes the oxidation of reduced cytochrome c by dioxygen (O2).	mitochondrial respiratory chain complex IV	cellular_component	Cyt_c_oxidase_su5b
Zm00001eb306720	7	46003318	46009407	The component of a membrane consisting of the gene products and protein complexes having at least some part of their peptide sequence embedded in the hydrophobic region of the membrane.	integral component of membrane	cellular_component	Mlo
Zm00001eb306730	7	46010612	46012341	Binding to a calcium ion (Ca2+).	calcium ion binding	molecular_function	EF_hand_dom
Zm00001eb306740	7	46016847	46020155	Binding to a metal ion.	metal ion binding	molecular_function	Znf_CCCH
Zm00001eb306760	7	46214862	46253067	The component of a membrane consisting of the gene products and protein complexes having at least some part of their peptide sequence embedded in the hydrophobic region of the membrane.	integral component of membrane	cellular_component	ABC_transporter-like_ATP-bd
Zm00001eb306770	7	46482134	46483318				Bifunc_inhib/LTP/seed_store
Zm00001eb306790	7	46506660	46508220	Catalysis of the transfer of an alkyl or aryl (but not methyl) group from one compound (donor) to another (acceptor).	transferase activity, transferring alkyl or aryl (other than methyl) groups	molecular_function	UPP_synth-like
Zm00001eb306800	7	46662094	46668629	The component of a membrane consisting of the gene products and protein complexes having at least some part of their peptide sequence embedded in the hydrophobic region of the membrane.	integral component of membrane	cellular_component	K+_transporter
Zm00001eb306810	7	46923995	46927665	Catalysis of the hydrolysis of various bonds, e.g. C-O, C-N, C-C, phosphoric anhydride bonds, etc. Hydrolase is the systematic name for any enzyme of EC class 3.	hydrolase activity	molecular_function	CarbesteraseB
Zm00001eb306820	7	46972575	46974168	Binding to ATP, adenosine 5'-triphosphate, a universally important coenzyme and enzyme regulator.	ATP binding	molecular_function	Prot_kinase_dom
Zm00001eb306830	7	46980579	46981679	A membrane-bounded organelle of eukaryotic cells in which chromosomes are housed and replicated. In most cells, the nucleus contains all of the cell's chromosomes except the organellar chromosomes, and is the site of RNA synthesis and processing. In some species, or in specialized cell types, RNA metabolism or DNA replication may be absent.	nucleus	cellular_component	Actin
Zm00001eb306840	7	46987064	46993761
Zm00001eb306850	7	47004705	47009857	Catalysis of the transfer of a palmitoyl (CH3-[CH2]14-CO-) group to an acceptor molecule.	palmitoyltransferase activity	molecular_function	Palmitoyltrfase_DHHC
Zm00001eb306860	7	47070737	47073263	The contents of a cell excluding the plasma membrane and nucleus, but including other subcellular structures.	cytoplasm	cellular_component	Znf_MYND
Zm00001eb306870	7	47333022	47337696	Any process that results in a change in state or activity of a cell (in terms of movement, secretion, enzyme production, gene expression, etc.) as a result of a stress acting at the endoplasmic reticulum. ER stress usually results from the accumulation of unfolded or misfolded proteins in the ER lumen.	response to endoplasmic reticulum stress	biological_process	Dev_and_cell_death_domain
Zm00001eb306880	7	47430365	47433492	Catalysis of a biochemical reaction at physiological temperatures. In biologically catalyzed reactions, the reactants are known as substrates, and the catalysts are naturally occurring macromolecular substances known as enzymes. Enzymes possess specific binding sites for substrates, and are usually composed wholly or largely of protein, but RNA that has catalytic activity (ribozyme) is often also…	catalytic activity	molecular_function	Aminotransferase_I/II
Zm00001eb306890	7	47439934	47444503	Catalysis of the transfer of an acyl group to a nitrogen atom on the acceptor molecule.	N-acyltransferase activity	molecular_function	Hexapep
Zm00001eb306900	7	47470502	47474534	Binding to ATP, adenosine 5'-triphosphate, a universally important coenzyme and enzyme regulator.	ATP binding	molecular_function	ABC_transporter-like_ATP-bd
Zm00001eb306910	7	47478972	47479775	Any process involved in the conversion of a primary mRNA transcript into one or more mature mRNA(s) prior to translation into polypeptide.	mRNA processing	biological_process	COX24_C
Zm00001eb306920	7	47590701	47591679	Binding to a nucleic acid.	nucleic acid binding	molecular_function	Nucleotide-bd_a/b_plait_sf
Zm00001eb306930	7	47592834	47596796	Binding to an RNA molecule or a portion thereof.	RNA binding	molecular_function	RRM_dom
Zm00001eb306940	7	47788152	47798277				At3g49055-like
Zm00001eb306950	7	47877647	47880632
Zm00001eb306980	7	47938945	47951630	Catalysis of the hydrolysis of various bonds, e.g. C-O, C-N, C-C, phosphoric anhydride bonds, etc. Hydrolase is the systematic name for any enzyme of EC class 3.	hydrolase activity	molecular_function	Calcineurin-like_PHP_ApaH
Zm00001eb306990	7	48021713	48022308
Zm00001eb307000	7	48326850	48327757	The component of a membrane consisting of the gene products and protein complexes having at least some part of their peptide sequence embedded in the hydrophobic region of the membrane.	integral component of membrane	cellular_component	EDR2_C
Zm00001eb307010	7	48557175	48569404	A multisubunit protein complex that contains the Ino80p ATPase; exhibits chromatin remodeling activity.	Ino80 complex	cellular_component	NFRKB
Zm00001eb307020	7	48710870	48714523	Binding to a protein.	protein binding	molecular_function	PB1_dom
Zm00001eb307030	7	48730570	48731220	A process involved in cell fate commitment. Once determination has taken place, a cell becomes committed to differentiate down a particular pathway regardless of its environment.	cell fate determination	biological_process	TPD1
Zm00001eb307040	7	48732647	48733019	Binding to an RNA molecule or a portion thereof.	RNA binding	molecular_function	P-loop_NTPase
Zm00001eb307050	7	48740563	48743579	Catalysis of the reaction: ATP + H2O = ADP + phosphate, to drive the unwinding of a DNA or RNA helix.	helicase activity	molecular_function	P-loop_NTPase
Zm00001eb307060	7	48894733	48896885	Catalysis of a biochemical reaction at physiological temperatures. In biologically catalyzed reactions, the reactants are known as substrates, and the catalysts are naturally occurring macromolecular substances known as enzymes. Enzymes possess specific binding sites for substrates, and are usually composed wholly or largely of protein, but RNA that has catalytic activity (ribozyme) is often also…	catalytic activity	molecular_function	Epimerase_deHydtase
Zm00001eb307070	7	49104779	49117584	Binding to ATP, adenosine 5'-triphosphate, a universally important coenzyme and enzyme regulator.	ATP binding	molecular_function	Kinesin_motor_dom
Zm00001eb307090	7	49222498	49225852	Binding to a protein.	protein binding	molecular_function	Ubiquitin-like_dom
Zm00001eb307100	7	49225648	49231234	Catalysis of a biochemical reaction at physiological temperatures. In biologically catalyzed reactions, the reactants are known as substrates, and the catalysts are naturally occurring macromolecular substances known as enzymes. Enzymes possess specific binding sites for substrates, and are usually composed wholly or largely of protein, but RNA that has catalytic activity (ribozyme) is often also…	catalytic activity	molecular_function	IPPc
Zm00001eb307110	7	49702115	49703010
Zm00001eb307120	7	49769054	49769374	The component of a membrane consisting of the gene products and protein complexes having at least some part of their peptide sequence embedded in the hydrophobic region of the membrane.	integral component of membrane	cellular_component	MIP
Zm00001eb307130	7	49781047	49783064	Binding to a protein.	protein binding	molecular_function	Leu-rich_rpt
Zm00001eb307150	7	49912278	49912553
Zm00001eb307160	7	50111756	50112708
Zm00001eb307170	7	50231597	50256974	Any process that modulates the frequency, rate or extent of transcription mediated by RNA polymerase II.	regulation of transcription by RNA polymerase II	biological_process	Cyclin_N
Zm00001eb307180	7	50281224	50281921
Zm00001eb307190	7	50508763	50509981
Zm00001eb307200	7	50644253	50644876
Zm00001eb307210	7	50733550	50737177	Catalysis of the transfer of a methyl group to an acceptor molecule.	methyltransferase activity	molecular_function	DNA_methylase_N6_adenine_CS
Zm00001eb307220	7	50781472	50782690	Binding to an RNA molecule or a portion thereof.	RNA binding	molecular_function
Zm00001eb307230	7	50783674	50785615	The cellular metabolic process in which a protein is formed, using the sequence of a mature mRNA or circRNA molecule to specify the sequence of amino acids in a polypeptide chain. Translation is mediated by the ribosome, and begins with the formation of a ternary complex between aminoacylated initiator methionine tRNA, GTP, and initiation factor 2, which subsequently associates with the small sub…	translation	biological_process	Ribosomal_S4e
Zm00001eb307240	7	50876403	50877366	Catalysis of the hydrolysis of various bonds, e.g. C-O, C-N, C-C, phosphoric anhydride bonds, etc. Hydrolase is the systematic name for any enzyme of EC class 3.	hydrolase activity	molecular_function
Zm00001eb307250	7	50884415	50886549	The contents of a cell excluding the plasma membrane and nucleus, but including other subcellular structures.	cytoplasm	cellular_component	Cyclin_N
Zm00001eb307260	7	51269011	51275118	The addition of a methyl group to an arginine residue in a protein.	peptidyl-arginine methylation	biological_process	Znf_C2H2_type
Zm00001eb307270	7	51275315	51283636	Catalysis of the reaction: N-formyl-L-kynurenine + H2O = formate + L-kynurenine.	arylformamidase activity	molecular_function	KFase/CYL
Zm00001eb307280	7	51290781	51306627	Catalysis of the hydrolysis of various bonds, e.g. C-O, C-N, C-C, phosphoric anhydride bonds, etc. Hydrolase is the systematic name for any enzyme of EC class 3.	hydrolase activity	molecular_function	FCP1_dom
Zm00001eb307290	7	51312367	51318772	Any process that modulates the frequency, rate or extent of monopolar cell growth, polarized growth from one end of a cell.	regulation of monopolar cell growth	biological_process	DUF4378
Zm00001eb307310	7	51441569	51443114
Zm00001eb307320	7	51534433	51537423	Binding to a protein.	protein binding	molecular_function	Prot_kinase_dom
Zm00001eb307330	7	51682520	51723246	The component of a membrane consisting of the gene products and protein complexes having at least some part of their peptide sequence embedded in the hydrophobic region of the membrane.	integral component of membrane	cellular_component	Cit_transptr-like_dom
Zm00001eb307340	7	51791798	51792500
Zm00001eb307360	7	52209640	52224496	A lipid bilayer along with all the proteins and protein complexes embedded in it an attached to it.	membrane	cellular_component	UNC-50
Zm00001eb307370	7	52468146	52468613	Binding to a chaperone protein, a class of proteins that bind to nascent or unfolded polypeptides and ensure correct folding or transport.	chaperone binding	molecular_function	BAG_chaperone_regulator
Zm00001eb307380	7	52644208	52645218	The formation of a protein dimer, a macromolecular structure consists of two noncovalently associated identical or nonidentical subunits.	protein dimerization activity	molecular_function	HATC_C_dom
Zm00001eb307400	7	52720492	52722060	A membrane-bounded organelle of eukaryotic cells in which chromosomes are housed and replicated. In most cells, the nucleus contains all of the cell's chromosomes except the organellar chromosomes, and is the site of RNA synthesis and processing. In some species, or in specialized cell types, RNA metabolism or DNA replication may be absent.	nucleus	cellular_component	SANT/Myb
Zm00001eb307410	7	52962666	52965378	Binding to a zinc ion (Zn).	zinc ion binding	molecular_function	Znf_CCHC
Zm00001eb307420	7	53113783	53124431	Binding to an RNA molecule or a portion thereof.	RNA binding	molecular_function	PsdUridine_synth_RsuA/RluA
Zm00001eb307430	7	53161988	53162740
Zm00001eb307440	7	53281916	53317188	The chemical reactions and pathways involving lipids, compounds soluble in an organic solvent but not, or sparingly, in an aqueous solvent. Includes fatty acids; neutral fats, other fatty-acid esters, and soaps; long-chain (fatty) alcohols and waxes; sphingoids and other long-chain bases; glycolipids, phospholipids and sphingolipids; and carotenes, polyprenols, sterols, terpenes and other isopren…	lipid metabolic process	biological_process	AB_hydrolase_lipase
Zm00001eb307450	7	53282879	53285756	Binding to a protein.	protein binding	molecular_function	Pentatricopeptide_repeat
Zm00001eb307460	7	53317488	53320096	Catalysis of the transfer of a phosphate group, usually from ATP, to a substrate molecule.	kinase activity	molecular_function
Zm00001eb307470	7	53320714	53323181
Zm00001eb307480	7	53575988	53577001	Any molecular entity that serves as an electron acceptor and electron donor in an electron transport chain. An electron transport chain is a process in which a series of electron carriers operate together to transfer electrons from donors to any of several different terminal electron acceptors to generate a transmembrane electrochemical gradient.	electron transfer activity	molecular_function	Phytocyanin_dom
Zm00001eb307490	7	53583080	53583828	The component of a membrane consisting of the gene products and protein complexes having at least some part of their peptide sequence embedded in the hydrophobic region of the membrane.	integral component of membrane	cellular_component	Phytocyanin_dom
Zm00001eb307500	7	53601036	53602811
Zm00001eb307510	7	53612511	53613631	Binding to ATP, adenosine 5'-triphosphate, a universally important coenzyme and enzyme regulator.	ATP binding	molecular_function	Prot_kinase_dom
Zm00001eb307520	7	53613132	53616772	Catalysis of the transfer of a phosphate group, usually from ATP, to a substrate molecule.	kinase activity	molecular_function	Coa1
Zm00001eb307530	7	53887983	53892977	Catalysis of an oxidation-reduction (redox) reaction, a reversible chemical reaction in which the oxidation state of an atom or atoms within a molecule is altered. One substrate acts as a hydrogen or electron donor and becomes oxidized, while the other acts as hydrogen or electron acceptor and becomes reduced.	oxidoreductase activity	molecular_function	PKS_ER
Zm00001eb307540	7	53977846	53982641
Zm00001eb307550	7	54058567	54059655	A membrane-bounded organelle of eukaryotic cells in which chromosomes are housed and replicated. In most cells, the nucleus contains all of the cell's chromosomes except the organellar chromosomes, and is the site of RNA synthesis and processing. In some species, or in specialized cell types, RNA metabolism or DNA replication may be absent.	nucleus	cellular_component	AP2/ERF_dom
Zm00001eb307560	7	54161900	54163839				AH/BAR_dom_sf
Zm00001eb307570	7	54326016	54326639
Zm00001eb307600	7	54858370	54859249	A membrane-bounded organelle of eukaryotic cells in which chromosomes are housed and replicated. In most cells, the nucleus contains all of the cell's chromosomes except the organellar chromosomes, and is the site of RNA synthesis and processing. In some species, or in specialized cell types, RNA metabolism or DNA replication may be absent.	nucleus	cellular_component	AP2/ERF_dom
Zm00001eb307610	7	54868698	54877321	Catalysis of the transfer of a mannosyl group to an acceptor molecule, typically another carbohydrate or a lipid.	mannosyltransferase activity	molecular_function	ALG1-like
Zm00001eb307620	7	55046965	55068715
Zm00001eb307650	7	55719012	55720693	Reactions, triggered in response to the presence of a foreign body or the occurrence of an injury, which result in restriction of damage to the organism attacked or prevention/recovery from the infection caused by the attack.	defense response	biological_process	C2_dom
Zm00001eb307660	7	55753207	55756120				At1g76660-like
Zm00001eb307670	7	55754288	55756120	Catalysis of the hydrolysis of a carboxylic ester bond.	carboxylic ester hydrolase activity	molecular_function	Pectinesterase_cat
Zm00001eb307680	7	56017876	56024283	Catalysis of an oxidation-reduction (redox) reaction, a reversible chemical reaction in which the oxidation state of an atom or atoms within a molecule is altered. One substrate acts as a hydrogen or electron donor and becomes oxidized, while the other acts as hydrogen or electron acceptor and becomes reduced.	oxidoreductase activity	molecular_function	SDR_fam
Zm00001eb307690	7	57774984	57787387
Zm00001eb307700	7	58448582	58454821	Catalysis of the reaction: (1,4-alpha-D-glucosyl)(n+1) + H2O = (1,4-alpha-D-glucosyl)(n-1) + alpha-maltose. This reaction is the hydrolysis of 1,4-alpha-glucosidic linkages in polysaccharides so as to remove successive maltose units from the non-reducing ends of the chains.	beta-amylase activity	molecular_function	Glyco_hydro_14B_pln
Zm00001eb307710	7	58473886	58474717	A protein complex providing a discrete opening in the nuclear envelope of a eukaryotic cell, where the inner and outer nuclear membranes are joined.	nuclear pore	cellular_component	Nup84/Nup107
Zm00001eb307720	7	58616232	58617543	The chemical reactions and pathways resulting in the breakdown of chlorophyll, any compound of magnesium complexed in a porphyrin (tetrapyrrole) ring and which functions as a photosynthetic pigment, into less complex products.	chlorophyll catabolic process	biological_process	Chlorophyllase
Zm00001eb307730	7	58839276	58841594				ACT_dom
Zm00001eb307740	7	59567608	59571224	A lipid bilayer along with all the proteins and protein complexes embedded in it an attached to it.	membrane	cellular_component	SOK
Zm00001eb307750	7	59586754	59588049	Binding to a protein.	protein binding	molecular_function	IQ_motif_EF-hand-BS
Zm00001eb307760	7	59592820	59594772	A membrane-bound cytoplasmic organelle of the endomembrane system that further processes the core oligosaccharides (e.g. N-glycans) added to proteins in the endoplasmic reticulum and packages them into membrane-bound vesicles. The Golgi apparatus operates at the intersection of the secretory, lysosomal, and endocytic pathways.	Golgi apparatus	cellular_component
Zm00001eb307770	7	59923390	59975491	The chemical reactions and pathways involving those compounds which are formed as a part of the normal anabolic and catabolic processes. These processes take place in most, if not all, cells of the organism.	primary metabolic process	biological_process	Znf_RING
Zm00001eb307780	7	59992826	60027336	The irregular network of unit membranes, visible only by electron microscopy, that occurs in the cytoplasm of many eukaryotic cells. The membranes form a complex meshwork of tubular channels, which are often expanded into slitlike cavities called cisternae. The ER takes two forms, rough (or granular), with ribosomes adhering to the outer surface, and smooth (with no ribosomes attached).	endoplasmic reticulum	cellular_component
Zm00001eb307790	7	61214315	61216099
Zm00001eb307800	7	61262929	61264261
Zm00001eb307810	7	61580724	61581443
Zm00001eb307820	7	61676249	61676794
Zm00001eb307830	7	61691286	61691924
Zm00001eb307840	7	61804466	61805837	Catalysis of a biochemical reaction at physiological temperatures. In biologically catalyzed reactions, the reactants are known as substrates, and the catalysts are naturally occurring macromolecular substances known as enzymes. Enzymes possess specific binding sites for substrates, and are usually composed wholly or largely of protein, but RNA that has catalytic activity (ribozyme) is often also…	catalytic activity	molecular_function	Aminotrans_3
Zm00001eb307860	7	63324318	63335734	Binding to a protein.	protein binding	molecular_function	WD40_repeat
Zm00001eb307870	7	63858182	63859830	A membrane-bounded organelle of eukaryotic cells in which chromosomes are housed and replicated. In most cells, the nucleus contains all of the cell's chromosomes except the organellar chromosomes, and is the site of RNA synthesis and processing. In some species, or in specialized cell types, RNA metabolism or DNA replication may be absent.	nucleus	cellular_component	SBP_sf
Zm00001eb307880	7	63936850	63937228	A lipid bilayer along with all the proteins and protein complexes embedded in it an attached to it.	membrane	cellular_component
Zm00001eb307890	7	63937396	63950969	The membrane surrounding a cell that separates the cell from its external environment. It consists of a phospholipid bilayer and associated proteins.	plasma membrane	cellular_component	ATPase_P-typ_TM_dom_sf
Zm00001eb307900	7	64214585	64218276	The joining together of exons from one or more primary transcripts of messenger RNA (mRNA) and the excision of intron sequences, via a spliceosomal mechanism, so that mRNA consisting only of the joined exons is produced.	mRNA splicing, via spliceosome	biological_process	Snu23
Zm00001eb307920	7	64674956	64680337	Binding to a protein.	protein binding	molecular_function	IQ_motif_EF-hand-BS
Zm00001eb307930	7	64871828	64887996	Catalysis of the transfer of a methyl group to an acceptor molecule.	methyltransferase activity	molecular_function	Methyltransf_11
Zm00001eb307950	7	65795536	65805003				ABC1_dom
Zm00001eb307960	7	66319203	66319900				Complex1_LYR_dom
Zm00001eb307980	7	67479607	67481317	A lipid bilayer along with all the proteins and protein complexes embedded in it an attached to it.	membrane	cellular_component
Zm00001eb307990	7	67481330	67481934
Zm00001eb308000	7	67547248	67553508	The contents of a cell excluding the plasma membrane and nucleus, but including other subcellular structures.	cytoplasm	cellular_component	RRM_dom
Zm00001eb308010	7	68118656	68120187	A cellular transport process in which transported substances are moved in membrane-bounded vesicles; transported substances are enclosed in the vesicle lumen or located in the vesicle membrane. The process begins with a step that directs a substance to the forming vesicle, and includes vesicle budding and coating. Vesicles are then targeted to, and fuse with, an acceptor membrane.	vesicle-mediated transport	biological_process	Coatomer_WD-assoc_reg
Zm00001eb308020	7	68131492	68132290
Zm00001eb308040	7	68828077	68830710	The component of a membrane consisting of the gene products and protein complexes having at least some part of their peptide sequence embedded in the hydrophobic region of the membrane.	integral component of membrane	cellular_component
Zm00001eb308050	7	69369648	69372362	The process in which one or more ubiquitin groups are added to a protein.	protein ubiquitination	biological_process	E3_UB_ligase_RBR
Zm00001eb308060	7	69372548	69373448	The progression of biochemical and morphological phases and events that occur in a cell during successive cell replication or nuclear replication events. Canonically, the cell cycle comprises the replication and segregation of genetic material followed by the division of the cell, but in endocycles or syncytial cells nuclear replication or nuclear division may not be followed by cell division.	cell cycle	biological_process	Cyclin_C-dom
Zm00001eb308070	7	69475864	69477768				C2_domain_sf
Zm00001eb308090	7	69884969	69885647	A transcription regulator activity that modulates transcription of gene sets via selective and non-covalent binding to a specific double-stranded genomic DNA sequence (sometimes referred to as a motif) within a cis-regulatory region. Regulatory regions include promoters (proximal and distal) and enhancers. Genes are transcriptional units, and include bacterial operons.	DNA-binding transcription factor activity	molecular_function	SOG1-like
Zm00001eb308100	7	70151131	70156945				Probable_transposase_24
Zm00001eb308110	7	70325754	70326263	The core of the CCR4-NOT complex. In Saccharomyces the CCR4-NOT core complex comprises Ccr4p, Caf1p, Caf40p, Caf130p, Not1p, Not2p, Not3p, Not4p, and Not5p.	CCR4-NOT core complex	cellular_component	CNOT1_dom_4
Zm00001eb308120	7	70627651	70635362
Zm00001eb308130	7	70754766	70766777	Binding to a protein.	protein binding	molecular_function	TPR-like_helical_dom_sf
Zm00001eb308150	7	71236106	71242771	Catalysis of the reaction: a very long chain fatty acyl-CoA + NADPH + H+ = a very long chain primary alcohol + NADP+ + CoA.	fatty-acyl-CoA reductase (alcohol-forming) activity	molecular_function	Far_NAD-bd
Zm00001eb308160	7	71477579	71483122	Binding to a protein.	protein binding	molecular_function	WD40_repeat
Zm00001eb308180	7	71884550	71884951
Zm00001eb308200	7	72085493	72089510	A membrane-bounded organelle of eukaryotic cells in which chromosomes are housed and replicated. In most cells, the nucleus contains all of the cell's chromosomes except the organellar chromosomes, and is the site of RNA synthesis and processing. In some species, or in specialized cell types, RNA metabolism or DNA replication may be absent.	nucleus	cellular_component	Rfa1
Zm00001eb308210	7	72148673	72164187
Zm00001eb308220	7	72242238	72249354	Binding to messenger RNA (mRNA), an intermediate molecule between DNA and protein. mRNA includes UTR and coding sequences, but does not contain introns.	mRNA binding	molecular_function	PCF11-like
Zm00001eb308230	7	72251853	72257031	Binds to and increases the activity of a GTPase, an enzyme that catalyzes the hydrolysis of GTP.	GTPase activator activity	molecular_function	WPP_dom
Zm00001eb308250	7	72326385	72326927
Zm00001eb308270	7	72642571	72647712	Binding to a protein.	protein binding	molecular_function	Pentatricopeptide_repeat
Zm00001eb308280	7	72725789	72728016	Binding to a nonidentical protein to form a heterodimer.	protein heterodimerization activity	molecular_function	CBFA_NFYB_domain
Zm00001eb308290	7	72729302	72738636
Zm00001eb308310	7	72970985	72971542
Zm00001eb308340	7	73562877	73567214	Binding to a nucleic acid.	nucleic acid binding	molecular_function	R3H_dom
Zm00001eb308350	7	74443395	74467781	Binding to a zinc ion (Zn).	zinc ion binding	molecular_function	Znf_ZZ
Zm00001eb308360	7	74505394	74506043	Binding to ATP, adenosine 5'-triphosphate, a universally important coenzyme and enzyme regulator.	ATP binding	molecular_function	Prot_kinase_dom
Zm00001eb308370	7	74898810	74917782
Zm00001eb308380	7	74970894	74992590				Frigida
Zm00001eb308400	7	75145754	75146697	The contents of a cell excluding the plasma membrane and nucleus, but including other subcellular structures.	cytoplasm	cellular_component	Bet_v_I/MLP
Zm00001eb308410	7	75147500	75153534
Zm00001eb308420	7	75267818	75269744	Binding to an RNA molecule or a portion thereof.	RNA binding	molecular_function	RRM_dom
Zm00001eb308430	7	75319169	75321751	The component of a membrane consisting of the gene products and protein complexes having at least some part of their peptide sequence embedded in the hydrophobic region of the membrane.	integral component of membrane	cellular_component	Rhodanese-like_dom
Zm00001eb308440	7	75322048	75324917	The component of a membrane consisting of the gene products and protein complexes having at least some part of their peptide sequence embedded in the hydrophobic region of the membrane.	integral component of membrane	cellular_component	TIM22
Zm00001eb308450	7	75689130	75713798
Zm00001eb308460	7	75717826	75721532
Zm00001eb308470	7	75963509	75991613	Binding to a protein.	protein binding	molecular_function	PAZ_dom
Zm00001eb308480	7	76201393	76247511	Binding to a protein.	protein binding	molecular_function	PWWP_dom
Zm00001eb308490	7	76703792	76704500
Zm00001eb308500	7	76815041	76815888
Zm00001eb308510	7	76922711	76925392	Catalysis of a biochemical reaction at physiological temperatures. In biologically catalyzed reactions, the reactants are known as substrates, and the catalysts are naturally occurring macromolecular substances known as enzymes. Enzymes possess specific binding sites for substrates, and are usually composed wholly or largely of protein, but RNA that has catalytic activity (ribozyme) is often also…	catalytic activity	molecular_function	Aminotransferase_I/II
Zm00001eb308530	7	77008234	77042054	A lipid bilayer along with all the proteins and protein complexes embedded in it an attached to it.	membrane	cellular_component	CASP_dom
Zm00001eb308540	7	77401823	77415627	Binding to a protein.	protein binding	molecular_function	TPR-like_helical_dom_sf
Zm00001eb308560	7	78103852	78112840	The contents of a cell excluding the plasma membrane and nucleus, but including other subcellular structures.	cytoplasm	cellular_component	Tudor
Zm00001eb308570	7	78155697	78156323
Zm00001eb308580	7	78174433	78175284	Catalysis of a biochemical reaction at physiological temperatures. In biologically catalyzed reactions, the reactants are known as substrates, and the catalysts are naturally occurring macromolecular substances known as enzymes. Enzymes possess specific binding sites for substrates, and are usually composed wholly or largely of protein, but RNA that has catalytic activity (ribozyme) is often also…	catalytic activity	molecular_function	Met_g_lyase_put
Zm00001eb308590	7	78175359	78176444	Binding to pyridoxal 5' phosphate, 3-hydroxy-5-(hydroxymethyl)-2-methyl4-pyridine carboxaldehyde 5' phosphate, the biologically active form of vitamin B6.	pyridoxal phosphate binding	molecular_function	Ala_racemase_N
Zm00001eb308610	7	78245306	78246134	The process whose specific outcome is the progression of the embryo over time, from zygote formation to the end of seed dormancy. An example of this process is found in Arabidopsis thaliana.	embryo development ending in seed dormancy	biological_process	LEA_1
Zm00001eb308620	7	78250154	78254810	Catalysis of an oxidation-reduction (redox) reaction, a reversible chemical reaction in which the oxidation state of an atom or atoms within a molecule is altered. One substrate acts as a hydrogen or electron donor and becomes oxidized, while the other acts as hydrogen or electron acceptor and becomes reduced.	oxidoreductase activity	molecular_function	SDR_fam
Zm00001eb308640	7	78371057	78380315	Binding to a metal ion.	metal ion binding	molecular_function	ChaC
Zm00001eb308650	7	78902044	78902646
Zm00001eb308660	7	78902647	78905738	The component of a membrane consisting of the gene products and protein complexes having at least some part of their peptide sequence embedded in the hydrophobic region of the membrane.	integral component of membrane	cellular_component	Glyco_hydro_17
Zm00001eb308670	7	79172297	79173508				HIPP16/46/47
Zm00001eb308680	7	79509198	79515962	Binding to ATP, adenosine 5'-triphosphate, a universally important coenzyme and enzyme regulator.	ATP binding	molecular_function	Prot_kinase_dom
Zm00001eb308690	7	79924461	79930169				SKP1/BTB/POZ_sf
Zm00001eb308700	7	80025627	80042752	Binding to a zinc ion (Zn).	zinc ion binding	molecular_function
Zm00001eb308720	7	80326825	80366649	The component of a membrane consisting of the gene products and protein complexes having at least some part of their peptide sequence embedded in the hydrophobic region of the membrane.	integral component of membrane	cellular_component	PGAP1-like
Zm00001eb308740	7	80598735	80599275	A membrane-bounded organelle of eukaryotic cells in which chromosomes are housed and replicated. In most cells, the nucleus contains all of the cell's chromosomes except the organellar chromosomes, and is the site of RNA synthesis and processing. In some species, or in specialized cell types, RNA metabolism or DNA replication may be absent.	nucleus	cellular_component	Cytosine_MeTrfase1_RFD
Zm00001eb308750	7	80600045	80602445				Znf_RING/FYVE/PHD
Zm00001eb308760	7	80604771	80605286
Zm00001eb308770	7	80639246	80641585
Zm00001eb308780	7	81028493	81038985	Binding to ATP, adenosine 5'-triphosphate, a universally important coenzyme and enzyme regulator.	ATP binding	molecular_function	TopoVI_B
Zm00001eb308790	7	81099601	81101863	A lipid bilayer along with all the proteins and protein complexes embedded in it an attached to it.	membrane	cellular_component	ABC_2_trans
Zm00001eb308800	7	81109427	81127763	Binding to ATP, adenosine 5'-triphosphate, a universally important coenzyme and enzyme regulator.	ATP binding	molecular_function	ABC_transporter-like_ATP-bd
[truncated: 286 more rows]

## Sheet: Table S7.
Table S7 Expression values (in TPM) of gene models identified within the hcMQTL regions
Recommended 69CGs
[truncated: 307 more rows]

## Sheet: Table S8
Table S8 Details of Ortho-MQTLs identifies in this study
[truncated: 28 more rows]
